# Supplementary material for: Genetic investigation of hydrogenases in Thermoanaerobacterium thermosaccharolyticum suggests that redox balance via hydrogen cycling enables high ethanol yield
Source: Appl Environ Microbiol. 2025 Jan 10;91(2):e01109-24. doi: 10.1128/aem.01109-24 (PMC11837493; doi:10.1128/aem.01109-24)
Supplement: Table S1 — Fermentation profiles of ΔhfsB strain LL1862 before and after serial transfers and whole genome sequencing. [file aem.01109-24-s0002.xlsx]

## Sheet: hfsB_FermentationData
Table S1. Fermentation profile of ΔhfsB strain LL1862 before and after serial transfers and Whole Genome Sequencing
Strain	Replicate	Cellobiose (g/l)	Glucose (g/l)	Formate (g/l)	Formate stdv	Acetate (g/l)	Acetate stdv	Ethanol (g/l)	Ethanol stdv	Remaining sugars (g/l)	Consumed Sugars (g/l)	Cons. Sugars stdv	% Theoretical Maximum Yield of Ethanol	% T. M. Yield EtOh stdv
LL1862 - ∆hfsB before serial transfer	1	1.43	0.00	0.00	0.09	0.06	0.29	1.46	0.46	1.43	3.08	0.66	93.09%	0.06
	2	1.40	0.00	0.00		0.06		1.52		1.40	2024-11-03		95.85%
	3	0.00	0.01	0.20		0.67		2.46		0.01	4.50		107.05%
LL1862 - ∆hfsB after serial transfer	1	0.05	0.00	0.12	0.06	0.93	0.01	1.45	0.04	0.05	4.47	0.002	63.51%	0.02
	2	0.05	0.00	0.26		0.93		1.44		0.05	4.46		63.23%
	3	0.05	0.00	0.25		0.91		1.52		0.05	4.47		66.69%
CTFUD		4.40	0.11							4.51

## Sheet: Resequencing WGS data
Table S1. Fermentation profile of ΔhfsB strains before and after serial transfers and Whole Genome Sequencing findings.
Region	Type	Reference	Allele	Length	Frequency	Locus
383054	SNV	G	T	1	99.7403	Translation elongation factor 1A (EF-1A/EF-Tu)
383066	SNV	A	C	1	100	Translation elongation factor 1A (EF-1A/EF-Tu)
383138	SNV	A	G	1	99.7093	Translation elongation factor 1A (EF-1A/EF-Tu)
510534	Deletion	T	-	1	86.4721	Before DUF5693 family protein
646753	SNV	C	A	1	100	Proline reductase
915679	SNV	C	T	1	100	Nucleotidyltransferase domain-containing protein
915721	SNV	T	C	1	100	Nucleotidyltransferase domain-containing protein
915817	SNV	A	G	1	98.5507	Nucleotidyltransferase domain-containing protein
915889	SNV	G	A	1	95.935	Nucleotidyltransferase domain-containing protein
915910	SNV	A	G	1	97.8495	Nucleotidyltransferase domain-containing protein
915949	SNV	C	T	1	97.0588	Nucleotidyltransferase domain-containing protein
915952	SNV	G	A	1	97.0588	Nucleotidyltransferase domain-containing protein
915955	SNV	G	A	1	97.0588	Nucleotidyltransferase domain-containing protein
915965	SNV	G	A	1	96.2963	Nucleotidyltransferase domain-containing protein
915997	SNV	A	G	1	100	Nucleotidyltransferase domain-containing protein
915636^915637	Insertion	-	AA	2	84.9057	Nucleotidyltransferase domain-containing protein
915972^915973	Insertion	-	C	1	97.1429	Nucleotidyltransferase domain-containing protein
1041353	SNV	G	T	1	100	Glycosyl hydrolase
1062443	Deletion	T	-	1	77.821	Subunit C hyd cluster - NAD(P)H dependent oxidoreductase subunit C
1087217	SNV	A	G	1	99.1597	Before transposase gene
1087263	SNV	A	G	1	99.4318	Before transposase gene
1773456	SNV	T	C	1	95.269	DNA-binding response regulator
1896245	SNV	A	G	1	95.2806	Uma2 family endonuclease
1896245	SNV	A	A	1	95.2845	Uma2 family endonuclease
1896247	SNV	T	A	1	95.2883	Uma2 family endonuclease
1896247	SNV	T	T	1	95.2922	Uma2 family endonuclease
1896250	SNV	T	A	1	95.2961	Uma2 family endonuclease
1896250	SNV	T	T	1	95.2999	Uma2 family endonuclease
1896273	SNV	A	G	1	95.3192	Uma2 family endonuclease
1896273	SNV	A	A	1	95.3231	Uma2 family endonuclease
1896278	SNV	A	C	1	95.327	Uma2 family endonuclease
1896278	SNV	A	A	1	95.3308	Uma2 family endonuclease
1896292	SNV	G	A	1	95.3347	Uma2 family endonuclease
1896334	SNV	A	G	1	95.3385	Uma2 family endonuclease
1896343	SNV	A	G	1	95.3424	Uma2 family endonuclease
1896343	SNV	A	A	1	95.3463	Uma2 family endonuclease
1896346	SNV	G	T	1	95.3501	Uma2 family endonuclease
1896346	SNV	G	G	1	95.354	Uma2 family endonuclease
1896364	SNV	A	T	1	95.3579	Uma2 family endonuclease
1896367	SNV	C	T	1	95.3617	Uma2 family endonuclease
1896373	SNV	T	C	1	95.3656	Uma2 family endonuclease
1896375	SNV	C	T	1	95.3695	Uma2 family endonuclease
1896394	SNV	A	G	1	95.3733	Uma2 family endonuclease
1896394	SNV	A	A	1	95.3772	Uma2 family endonuclease
1896403	SNV	A	T	1	95.3888	Uma2 family endonuclease
1896403	SNV	A	A	1	95.3926	Uma2 family endonuclease
1896406	SNV	A	T	1	95.3965	Uma2 family endonuclease
1896406	SNV	A	A	1	95.4004	Uma2 family endonuclease
1896418	SNV	T	A	1	95.4119	Uma2 family endonuclease
1896418	SNV	T	T	1	95.4158	Uma2 family endonuclease
1896430	SNV	T	A	1	95.4274	Uma2 family endonuclease
1896430	SNV	T	T	1	95.4313	Uma2 family endonuclease
1896433	SNV	G	A	1	95.4351	Uma2 family endonuclease
1896433	SNV	G	G	1	95.439	Uma2 family endonuclease
1896436	SNV	G	A	1	95.4428	Uma2 family endonuclease
1896436	SNV	G	G	1	95.4467	Uma2 family endonuclease
1896439	SNV	T	C	1	95.4506	Uma2 family endonuclease
1896439	SNV	T	T	1	95.4544	Uma2 family endonuclease
1896457	SNV	C	T	1	95.4583	Uma2 family endonuclease
1896469	SNV	G	A	1	95.4622	Uma2 family endonuclease
1896487	SNV	G	T	1	95.466	Uma2 family endonuclease
1896490	SNV	G	A	1	95.4699	Uma2 family endonuclease
1896496	SNV	G	A	1	95.4738	Uma2 family endonuclease
1896240..1896241	MNV	AA	GG	2	95.2729	Uma2 family endonuclease
1896240..1896241	MNV	AA	AA	2	95.2767	Uma2 family endonuclease
1896252..1896253	MNV	AT	TC	2	95.3038	Uma2 family endonuclease
1896252..1896253	MNV	AT	AT	2	95.3076	Uma2 family endonuclease
1896255..1896256	MNV	AT	GC	2	95.3115	Uma2 family endonuclease
1896255..1896256	MNV	AT	AT	2	95.3154	Uma2 family endonuclease
1896397..1896400	MNV	TGTG	AACA	4	95.381	Uma2 family endonuclease
1896397..1896400	MNV	TGTG	TGTG	4	95.3849	Uma2 family endonuclease
1896409..1896410	MNV	TT	AA	2	95.4042	Uma2 family endonuclease
1896409..1896410	MNV	TT	TT	2	95.4081	Uma2 family endonuclease
1896420..1896421	MNV	AA	GG	2	95.4197	Uma2 family endonuclease
1896420..1896421	MNV	AA	AA	2	95.4235	Uma2 family endonuclease
1109831^1109832	Insertion	-	A	1	88.746	After IS110 family transposase - Before ilvE (not on protein table)
1898491	SNV	C	A	1	95.4776	LacI family transcriptional regulator
1908564	SNV	A	C	1	95.4815	Before Carbohydrate ABC transporter substrate-binding protein, CUT1 family e
2428804	SNV	T	C	1	95.4853	hypothetical protein - THETHE_RS11965
2428851	SNV	C	T	1	95.4892	hypothetical protein - THETHE_RS11965
2428888	SNV	G	A	1	95.4931	hypothetical protein - THETHE_RS11965
2428894	SNV	C	T	1	95.4969	hypothetical protein - THETHE_RS11965
2428995	SNV	A	T	1	95.5047	Before hypothetical protein - THETHE_RS11965
2428998	Deletion	T	-	1	95.5085	Before hypothetical protein - THETHE_RS11965
2653541	SNV	G	C	1	95.5124	Before hypothetical protein - THETHE_RS14240
2653552	SNV	C	T	1	95.524	Before hypothetical protein - THETHE_RS14240
2653563	SNV	A	T	1	95.5356	Before hypothetical protein - THETHE_RS14240
2653575	SNV	C	T	1	95.5472	Before hypothetical protein - THETHE_RS14240
2428961^2428962	Insertion	-	T	1	95.5008	Before hypothetical protein - THETHE_RS14240
2653544..2653545	MNV	TC	AA	2	95.5162	Before hypothetical protein - THETHE_RS14240
2653547..2653549	MNV	GCT	TTC	3	95.5201	Before hypothetical protein - THETHE_RS14240
2653557..2653558	MNV	TG	AC	2	95.5278	Before hypothetical protein - THETHE_RS14240
2653560..2653561	Replacement	GC	T	2	95.5317	Before hypothetical protein - THETHE_RS14240
2653568..2653570	Replacement	GCC	CATT	4	95.5394	Before hypothetical protein - THETHE_RS14240
2653573^2653574	Insertion	-	T	1	95.5433	Before hypothetical protein - THETHE_RS14240
441736^441737	Insertion	-	TT	2	77.1845	Before transposase gene

## Sheet: WGS summary
Table S1. Fermentation profile of ΔhfsB strains before and after serial transfers and Whole Genome Sequencing findings.
Mutations found in T. thermosaccharolyticum M0795 ldh hpt hfsB KO after resequencing
Locus	Type of mutation	Ocurrence of the type of mutation
Translation elongation factor 1A (EF-1A/EF-Tu)	SNV	3
Before DUF5693 family protein	Deletion	1
Proline reductase	SNV	1
Nucleotidyltransferase domain-containing protein	SNV	10
	Insertion	2
Glycosyl hydrolase	SNV	1
Subunit C hyd cluster - NAD(P)H dependent oxidoreductase subunit C	Deletion	1
Before transposase gene	SNV	2
DNA-binding response regulator	SNV	2
Uma2 family endonuclease	SNV	41
	MNV	12
After IS110 family transposase - Before ilvE (not on protein table)	Insertion	1
LacI family transcriptional regulator	SNV	1
Before Carbohydrate ABC transporter substrate-binding protein, CUT1 family	SNV	1
Hypothetical protein - THETHE_RS11965	SNV	4
Before hypothetical protein - THETHE_RS11965	SNV	1
	Deletion	1
Before hypothetical protein - THETHE_RS14240	SNV	4
	Insertion	2
	MNV	3
	Replacement	2
Before transposase gene	Insertion	1
