# Supplementary material for: Genetic investigation of hydrogenases in Thermoanaerobacterium thermosaccharolyticum suggests that redox balance via hydrogen cycling enables high ethanol yield
Source: Appl Environ Microbiol. 2025 Jan 10;91(2):e01109-24. doi: 10.1128/aem.01109-24 (PMC11837493; doi:10.1128/aem.01109-24)
Supplement: Table S2 — Fermentation profiles of all strains used in this work. [file aem.01109-24-s0003.xlsx]

## Sheet: Fermentation profile, Carbon an
Table S2.	Fermentation profile, carbon and electron balance for all the strains used in this work.
Strain	Genotype	Remaining sugars (mM)			Formate (mM)			Acetate (mM)			Ethanol (mM)			Molecular hydrogen (mM)			% Theoretical Maximum Yield of Ethanol			C in	C out	C-balance %	e- in	e- out	e-balance %
LL1859	∆hpt ∆ldh ∆thl	0.260339	±	0.00494789	3.79953	±	0.319018	15.6199	±	0.0818895	31.607	±	0.444909	3.95207	±	0.275975	0.606161	±	0.00844304	157.99	147.04	0.9307	631.961	525.99	0.8323
LL1860	∆hfsABCD	0.204402	±	0.0148525	17.2259	±	0.0680162	9.18159	±	0.278938	36.5616	±	0.564191	0.983496	±	0.118686	0.699676	±	0.0104549	157.99	155.68	0.9854	631.961	553.52	0.8759
LL1861	∆hydAB	0.268847	±	0.00476332	4.51354	±	0.4	15.9287	±	0.175246	31.5384	±	0.480322	5.03268	±	0.236435	0.605045	±	0.00928876	157.99	148.53	0.9401	631.961	531.43	0.8409
LL1862	∆hfsB	5.52309	±	3.87543	0	±	0	4.50287	±	4.84662	39.3936	±	9.90231	0.330049	±	0.0732178	0.93611	±	0.0569671	157.99	164.83	1.0433	631.961	641.96	1.0158
LL1863	∆hfsABCD ∆hydAB	0.114298	±	0.0816324	15.6262	±	0.127195	11.4332	±	0.53766	33.4511	±	0.792898	2.08624	±	0.333596	0.691139	±	0.0136916	157.99	150.96	0.9555	631.961	531.05	0.8403
LL1864	∆hydAB ∆hfsABCD	0.110864	±	0.0786767	15.5396	±	0.192114	12.5537	±	0.114306	47.7677	±	0.230019	2.34201	±	0.200353	0.692105	±	0.0058454	157.99	197.17	1.248	631.961	712.07	1.1268
LL1865	∆hfsB ∆hydAB	0.0570167	±	0.0806338	3.69645	±	0.382952	17.0089	±	0.183218	39.2471	±	0.224076	5.39962	±	0.178689	0.63252	±	0.00268261	157.99	172.81	1.0938	631.961	626.6	0.9915
LL1866	∆hydAB ∆hfsB	0.0673329	±	0.095223	0.270049	±	0.381906	19.3879	±	0.36488	30.2758	±	0.423816	5.90532	±	0.167701	0.606502	±	0.00974804	157.99	149.66	0.9473	631.961	532.38	0.8424
LL1867	∆ech	0.211717	±	0.00365655	4.12166	±	0.157249	16.6148	±	0.200813	37.0692	±	0.191383	5.06828	±	0.17429	0.640334	±	0.00359635	157.99	166.44	1.0535	631.961	601.21	0.9513
LL1868	∆hfsABCD ∆hydAB ∆ech	0.181399	±	0.155692	20.8761	±	2.23634	17.7885	±	7.27695	38.1511	±	0.416483	0.01	±	0.00162303	0.913389	±	0.0119321	157.99	189.78	1.2012	631.961	646.25	1.0226
LL1869	∆hydAB ∆hfsABCD ∆ech	3.26889	±	0.285705	20.3823	±	0.197748	7.81147	±	0.0649634	33.7297	±	1.64472	0	±	0.00703547	0.850583	±	0.0257827	157.99	164.62	1.042	631.961	586.47	0.928
LL1870	∆nfnAB	0.223447	±	0.00332613	4.06025	±	0.94796	17.8267	±	0.188325	36.2412	±	0.291298	6.42217	±	0.222223	0.579812	±	0.00551906	157.99	167.6	1.0609	631.961	603.84	0.9555
LL1871	∆hfsABCD ∆nfnAB	0	±	0	19.4203	±	0.260612	8.8585	±	0.32855	36.2944	±	0.877052	1.84915	±	0.0371951	0.703889	±	0.0166539	157.99	154.88	0.9803	631.961	548.94	0.8686
LL1889	∆hfsABCD ∆nfnAB + hfsD	0.176631	±	0.00197111	0.602214	±	0.426629	11.3441	±	1.67778	33.2389	±	1.89489	4.09879	±	0.2926	0.729321	±	0.0361733	157.99	135.41	0.8571	631.961	503.26	0.7963
LL1872	∆hfsABCD+ hfsD	7.35745	±	0.444033	0.63747	±	0.450883	4.41203	±	0.320161	31.8573	±	0.755951	1.30661	±	0.0252073	0.888859	±	0.00426155	157.99	153.59	0.9721	631.961	598.05	0.9463
LL1873	∆hfsABCD ∆hydAB + hfsD	0.170655	±	0.120673	2.21047	±	0.389747	15.4522	±	0.032214	33.0682	±	0.156676	5.78105	±	0.204166	0.632033	±	0.00515104	157.99	148.8	0.9418	631.961	540.51	0.8553
LL1874	∆hydAB ∆hfsABCD + hfsD	0.326753	±	0.462099	2.62084	±	0.779204	15.3	±	0.163462	32.3642	±	0.672275	5.68587	±	0.539566	0.622266	±	0.00619126	157.99	147.57	0.9341	631.961	535.23	0.8469
LL1875	∆hfsABCD ∆hydAB + hydAB	0.111314	±	0.0787289	21.4491	±	0.0719947	12.1473	±	0.469779	43.6417	±	0.342792	0.616147	±	0.102533	0.832225	±	0.00788864	157.99	189.48	1.1993	631.961	667.68	1.0565
LL1876	∆hydAB ∆hfsABCD + hydAB	0.117245	±	0.0829377	21.3621	±	0.198098	11.7171	±	0.397106	44.2431	±	0.251552	0.573774	±	0.0367386	0.843868	±	0.0038491	157.99	189.95	1.2023	631.961	671.34	1.0623
LL1877	∆hfsB ∆hydAB + hydAB	0.455663	±	0.263719	1.73137	±	0.667579	14.2666	±	0.34325	33.409	±	0.50971	5.7339	±	0.418475	0.645527	±	0.0039183	157.99	147.49	0.9336	631.961	540.91	0.8559
LL1878	∆hydAB ∆hfsB + hydAB	0.527566	±	0.184463	0	±	0	8.43937	±	0.625737	42.5556	±	1.16124	3.36881	±	0.0794605	0.824488	±	0.0173759	157.99	156.15	0.9884	631.961	597.58	0.9456
