# Supplementary material for: Genetic investigation of hydrogenases in Thermoanaerobacterium thermosaccharolyticum suggests that redox balance via hydrogen cycling enables high ethanol yield
Source: Appl Environ Microbiol. 2025 Jan 10;91(2):e01109-24. doi: 10.1128/aem.01109-24 (PMC11837493; doi:10.1128/aem.01109-24)
Supplement: Table S3 — Fermentation product profiles of 10 ΔhfsB strains that underwent serial transfer and whole genome sequencing. [file aem.01109-24-s0004.xlsx]

## Sheet: hfsB FermentationProfile
Table S3. Fermentation product profile of 10 ΔhfsB strains that underwent serial transfer and Whole Genome Sequencing.
Fermentation profile of hfsB mutants
SampleName	Acetate (g/l)	Ethanol (g/l)	Formate (g/l)	Consumed sugars	Ethanol yield %
Newly made strains
ΔhfsB Sample 1	0.04	2.50	0.00	4.16	117.93%
ΔhfsB Sample 2	0.05	2.50	0.00	4.16	117.61%
ΔhfsB Sample 3	0.06	2.48	0.00	4.16	116.98%
ΔhfsB Sample 4	0.04	2.49	0.00	4.13	118.13%
ΔhfsB Sample 5	0.00	2.45	0.00	4.13	116.46%
ΔhfsB Sample 6	0.04	2.48	0.04	4.14	117.51%
ΔhfsB Sample 7	0.07	2.47	0.00	4.19	115.67%
ΔhfsB Sample 8	0.04	2.08	0.00	3.76	108.64%
ΔhfsB Sample 9	0.05	2.51	0.00	4.16	118.39%
ΔhfsB Sample 10	0.00	2.44	0.00	2024-12-04	116.27%
After serial transfer
ΔhfsB Sample 1	0.93	1.64	0.10	4.74	65.23%
ΔhfsB Sample 2	0.83	1.73	0.07	4.74	68.83%
ΔhfsB Sample 3	0.86	1.69	0.10	4.74	67.09%
ΔhfsB Sample 4	0.85	1.73	0.06	4.74	68.77%
ΔhfsB Sample 5	2024-05-01	1.67	0.19	4.79	65.77%
ΔhfsB Sample 6	2024-02-01	1.79	0.19	4.79	70.36%
ΔhfsB Sample 7	2024-08-01	1.69	0.14	4.79	66.57%
ΔhfsB Sample 8	2024-08-01	1.64	0.16	4.79	64.55%
ΔhfsB Sample 9	0.98	1.80	0.11	4.79	70.94%
ΔhfsB Sample 10	2024-01-01	1.86	0.00	4.77	73.39%
Ctr 1	0.08	2.52	0.00	4.78	99.68%
Ctr 2	0.09	2.43	0.00	4.77	96.00%
Ctr 3	0.09	2.51	0.00	4.78	99.22%
