# Supplementary material for: Genetic investigation of hydrogenases in Thermoanaerobacterium thermosaccharolyticum suggests that redox balance via hydrogen cycling enables high ethanol yield
Source: Appl Environ Microbiol. 2025 Jan 10;91(2):e01109-24. doi: 10.1128/aem.01109-24 (PMC11837493; doi:10.1128/aem.01109-24)
Supplement: Table S4 — Summary of mutations found in strains with reverted phenotype after serial transfer. [file aem.01109-24-s0005.xlsx]

## Sheet: Summary of mutations
Table S4. Summary of the mutations observed in strains with reverted phenotype after serial transfer.
Region	Gene Locus	Gene description	Type	Reference	Allele	Strains with the mutation	Number of strains
66305	THETHE_RS00345	rRNA	SNV	G	G	RF2, RF6	2
255052	Upstream THETHE_RS01250	transcriptional regulator	SNV	G	G	RF6	1
255057	Upstream THETHE_RS01250	transcriptional regulator	SNV	A	A	RF4, RF6	2
255122	THETHE_RS01250	transcriptional regulator	SNV	A	G	RF4	1
255125	THETHE_RS01250	transcriptional regulator	SNV	G	A	RF4, RF7	2
255165	THETHE_RS01250	transcriptional regulator	SNV	C	T	RF4	1
255173	THETHE_RS01250	transcriptional regulator	SNV	A	G	RF4	1
255176	THETHE_RS01250	transcriptional regulator	SNV	T	A	RF4	1
255179	THETHE_RS01250	transcriptional regulator	SNV	C	T	RF4	1
255185	THETHE_RS01250	transcriptional regulator	SNV	A	C	RF4	1
255189	THETHE_RS01250	transcriptional regulator	SNV	C	T	RF4	1
255197	THETHE_RS01250	transcriptional regulator	SNV	G	C	RF4	1
255273	THETHE_RS01250	transcriptional regulator	SNV	C	C	RF7	1
255279	THETHE_RS01250	transcriptional regulator	SNV	T	T	RF5, RF6, RF7	3
255286	THETHE_RS01250	transcriptional regulator	SNV	C	C	RF5, RF6, RF7	3
255059..255060	THETHE_RS01250	transcriptional regulator	MNV	AG	AG	RF4, RF6	2
383054	THETHE_RS01860	elongation factor Tu	SNV	G	T	RF2, RF4, RF5, RF6, RF7, RF8, RF9	7
383138	THETHE_RS01860	elongation factor Tu	SNV	A	G	RF2, RF4, RF5, RF6, RF7, RF8	6
441736^441737	Upstream THETHE_RS02235	transposase	Insertion	-	TT	RF2, RF4, RF5, RF6, RF7, RF8, RF9, RF10	8
510534	Upstream THETHE_RS02570	Hypothetical Protein	Deletion	T	-	RF2, RF4, RF5, RF6, RF7, RF8, RF9	7
646753	THETHE_RS03135	proline reductase	SNV	C	A	RF2, RF4, RF5, RF6, RF7, RF8, RF9	7
780487	THETHE_RS03790	glucose-6-phosphate isomerase	SNV	C	T	RF5	1
880547	THETHE_RS04285	type III-B CRISPR module-associated protein Cmr3	SNV	G	A	RF2, RF4, RF5, RF6, RF7, RF8, RF9, RF10	8
883001	THETHE_RS04295	nucleotidyltransferase	SNV	A	A	RF4	1
883250	THETHE_RS04295	nucleotidyltransferase	SNV	C	C	RF2	1
883253	THETHE_RS04295	nucleotidyltransferase	SNV	G	G	RF2	1
883266	THETHE_RS04295	nucleotidyltransferase	SNV	G	G	RF2, RF6, RF7	3
915679	THETHE_RS04425	nucleotidyltransferase	SNV	C	T	RF2, RF4	2
915997	THETHE_RS04425	nucleotidyltransferase	SNV	A	G	RF2, RF4, RF7, RF8, RF9, RF10	7
915636^915637	THETHE_RS04425	Nucleotidyltransferase	Insertion	-	AA	RF2, RF4, RF5, RF6, RF7, RF8, RF10	7
915972^915973	THETHE_RS04425	nucleotidyltransferase	Insertion	-	C	RF9	1
1041353	THETHE_RS05025	glycosyl hydrolase	SNV	G	T	RF2, RF4, RF5, RF6, RF7, RF8, RF9, RF10	8
1064167..1064190	THETHE_RS05155	NADH:ubiquinone oxidoreductase NADH-binding - hyd operon subunit B	Deletion	AGCGTCTTAGAAGGAGATCCTCAC	-	RF2	1
1066796	THETHE_RS05160	hydrogenase Fe-only - hyd operon subunit A	Deletion	A	-	RF6, RF9	2
1087217	Upstream THETHE_RS05290	transposase	SNV	A	G	RF2, RF4, RF5, RF6, RF7, RF8, RF9, RF10	8
1087263	UpstreamTHETHE_RS05290	transposase	SNV	A	G	RF2, RF4, RF5, RF6, RF7, RF8, RF9, RF10	8
1109831^1109832	Upstream THETHE_RS05400	branched-chain amino acid aminotransferase group I	Insertion	-	A	RF2, RF4, RF5, RF6, RF7, RF8, RF9, RF10	8
1773456	THETHE_RS08760	DNA-binding response regulator	SNV	T	C	RF2, RF4, RF5, RF6, RF7, RF8, RF9, RF10	8
1895952	Upstream THETHE_RS09335	Transcriptional regulator	SNV	C	C	RF4, RF5	2
1895965	Upstream THETHE_RS09340	hypothetical protein	SNV	C	C	RF6	1
1895967	Upstream THETHE_RS09340	hypothetical protein	SNV	C	C	RF6	1
1896035	Upstream THETHE_RS09340	hypothetical protein	SNV	G	G	RF6	1
1896057	Upstream THETHE_RS09340	hypothetical protein	Replacement	A	TT	RF4, RF5, RF6, RF7	4
1896059	Upstream THETHE_RS09340	hypothetical protein	SNV	A	G	RF5, RF6, RF7	3
1896080	THETHE_RS09340	hypothetical protein	SNV	A	G	RF4, RF5, RF6, RF7	4
1896086	THETHE_RS09340	hypothetical protein	SNV	G	A	RF4, RF5, RF6, RF7, RF9	5
1896088	THETHE_RS09340	hypothetical protein	SNV	A	T	RF4, RF5, RF6, RF7, RF9	5
1896097	THETHE_RS09340	hypothetical protein	SNV	T	C	RF4, RF5, RF6, RF7, RF9	5
1896112	THETHE_RS09340	hypothetical protein	SNV	C	G	RF4, RF5, RF6, RF7, RF9	5
1896125	THETHE_RS09340	hypothetical protein	SNV	A	C	RF4, RF5, RF6, RF7, RF9, RF10	7
1896148	THETHE_RS09340	hypothetical protein	SNV	A	C	RF4, RF5, RF6, RF7	4
1896151	THETHE_RS09340	hypothetical protein	SNV	A	G	RF4, RF5, RF6, RF7	4
1896164	THETHE_RS09340	hypothetical protein	SNV	G	A	RF4, RF5, RF6, RF7	4
1896169	THETHE_RS09340	hypothetical protein	SNV	T	C	RF4, RF5, RF7	3
1896172	THETHE_RS09340	hypothetical protein	SNV	A	G	RF4, RF5, RF7	3
1896177	THETHE_RS09340	hypothetical protein	Deletion	G	-	RF4, RF5, RF7	3
1896193	THETHE_RS09340	hypothetical protein	SNV	C	C	RF5	1
1896195	THETHE_RS09340	hypothetical protein	SNV	C	C	RF5	1
1896201	THETHE_RS09340	hypothetical protein	SNV	C	C	RF5	1
1896204	THETHE_RS09340	hypothetical protein	SNV	T	T	RF5	1
1896209	THETHE_RS09340	hypothetical protein	SNV	C	C	RF5	1
1896245	THETHE_RS09340	hypothetical protein	SNV	A	G	RF4, RF5, RF6	3
1896247	THETHE_RS09340	hypothetical protein	SNV	T	A	RF4, RF5	2
1896250	THETHE_RS09340	hypothetical protein	SNV	T	A	RF4, RF5	2
1896273	THETHE_RS09340	hypothetical protein	SNV	A	G	RF4, RF5, RF6, RF7, RF8, RF9	6
1896278	THETHE_RS09340	hypothetical protein	SNV	A	C	RF4, RF5, RF6, RF7, RF8, RF9	6
1896292	THETHE_RS09340	hypothetical protein	SNV	G	A	RF4, RF5, RF6, RF7, RF8, RF9	6
1896334	THETHE_RS09340	hypothetical protein	SNV	A	G	RF4, RF5, RF6, RF7, RF8, RF9, RF10	7
1896343	THETHE_RS09340	hypothetical protein	SNV	A	G	RF4, RF5, RF6, RF7, RF9, RF10	7
1896346	THETHE_RS09340	hypothetical protein	SNV	G	T	RF4, RF5, RF6, RF7, RF8, RF9, RF10	7
1896364	THETHE_RS09340	hypothetical protein	SNV	A	T	RF4, RF5, RF6, RF7, RF10	6
1896367	THETHE_RS09340	hypothetical protein	SNV	C	T	RF4, RF5, RF6, RF7, RF10	6
1896373	THETHE_RS09340	hypothetical protein	SNV	T	C	RF4, RF5, RF6, RF7, RF10	6
1896375	THETHE_RS09340	hypothetical protein	SNV	C	T	RF4, RF5, RF6, RF7, RF10	6
1896394	THETHE_RS09340	hypothetical protein	SNV	A	G	RF4	1
1896403	THETHE_RS09340	hypothetical protein	SNV	A	T	RF4	1
1896406	THETHE_RS09340	hypothetical protein	SNV	A	T	RF4	1
1896418	THETHE_RS09340	hypothetical protein	SNV	T	A	RF4, RF5	2
1896430	THETHE_RS09340	hypothetical protein	SNV	T	A	RF4, RF5, RF6, RF7, RF10	6
1896433	THETHE_RS09340	hypothetical protein	SNV	G	A	RF4, RF5, RF6, RF7	4
1896436	THETHE_RS09340	hypothetical protein	SNV	G	A	RF4, RF5, RF6, RF7	4
1896439	THETHE_RS09340	hypothetical protein	SNV	T	C	RF4, RF5, RF6, RF7, RF10	6
1896457	THETHE_RS09340	hypothetical protein	SNV	C	T	RF4, RF5, RF6, RF7, RF10	6
1896469	THETHE_RS09340	hypothetical protein	SNV	G	A	RF4, RF5, RF7	3
1896487	THETHE_RS09340	hypothetical protein	SNV	G	T	RF4, RF5, RF6, RF7, RF10	6
1896490	THETHE_RS09340	hypothetical protein	SNV	G	A	RF4, RF5, RF7, RF10	5
1896496	THETHE_RS09340	hypothetical protein	SNV	G	A	RF4, RF5, RF7, RF10	5
1896514	THETHE_RS09340	hypothetical protein	SNV	A	T	RF4, RF5, RF7	3
1896517	THETHE_RS09340	hypothetical protein	SNV	A	G	RF4, RF5, RF7	3
1896526	THETHE_RS09340	hypothetical protein	SNV	T	C	RF4, RF5, RF7, RF10	5
1896539	THETHE_RS09340	hypothetical protein	SNV	A	C	RF4, RF5, RF7	3
1896548	THETHE_RS09340	hypothetical protein	SNV	C	T	RF4, RF5, RF7	3
1896554	THETHE_RS09340	hypothetical protein	SNV	A	G	RF4, RF5, RF7	3
1896568	THETHE_RS09340	hypothetical protein	SNV	G	A	RF4, RF5, RF7	3
1896583	THETHE_RS09340	hypothetical protein	SNV	C	T	RF4, RF5, RF7	3
1896589	THETHE_RS09340	hypothetical protein	SNV	T	G	RF4, RF5, RF7	3
1896595	THETHE_RS09340	hypothetical protein	SNV	A	T	RF4, RF5, RF7	3
1896121..1896122	THETHE_RS09340	hypothetical protein	MNV	CG	TA	RF4, RF5, RF6, RF7, RF8, RF9, RF10	7
1896174^1896175	THETHE_RS09340	hypothetical protein	Insertion	-	G	RF4, RF5, RF7	3
1896197..1896199	THETHE_RS09340	hypothetical protein	MNV	GGT	GGT	RF5	1
1896212^1896213	THETHE_RS09340	hypothetical protein	Insertion	-	-	RF5	1
1896240..1896241	THETHE_RS09340	hypothetical protein	MNV	AA	GG	RF4, RF5, RF7	3
1896252..1896253	THETHE_RS09340	hypothetical protein	MNV	AT	TC	RF4, RF5	2
1896255..1896256	THETHE_RS09340	hypothetical protein	MNV	AT	GC	RF4, RF5	2
1896397..1896400	THETHE_RS09340	hypothetical protein	MNV	TGTG	AACA	RF4	1
1896420..1896421	THETHE_RS09340	hypothetical protein	MNV	AA	GG	RF4, RF5	2
1896520..1896521	THETHE_RS09340	hypothetical protein	MNV	GG	AA	RF4, RF5, RF7	3
1898491	THETHE_RS09355	LacI family transcriptional regulator	SNV	C	A	RF2, RF4, RF5, RF6, RF7, RF8, RF9, RF10	8
1908564	Upstream THETHE_RS09400	carbohydrate ABC transporter substrate-binding protein, CUT1 family	SNV	A	C	RF2, RF4, RF5, RF6, RF7, RF8, RF9, RF10	8
2033142	Upstream THETHE_RS10055	IS110 family transposase	SNV	C	T	RF7	1
2033145	Upstream THETHE_RS10055	IS110 family transposase	SNV	A	A	RF5	1
2033148	Upstream THETHE_RS10055	IS110 family transposase	SNV	A	A	RF5	1
2238873	Upstream THETHE_RS11070	HDIG domain-containing protein	SNV	C	T	CE, RF2, RF4, RF5, RF6, RF7, RF8	7
2238875	Upstream THETHE_RS11070	HDIG domain-containing protein	SNV	G	T	CE, RF2, RF4, RF7	4
2238956	Upstream THETHE_RS11070	HDIG domain-containing protein	SNV	A	T	CE	1
2428804	THETHE_RS11965	Hypothetical Protein	SNV	T	C	RF2, RF4, RF5, RF6, RF7, RF8, RF9, RF10	8
2428851	THETHE_RS11965	Hypothetical Protein	SNV	C	T	RF2, RF4, RF5, RF6, RF7, RF8, RF9, RF10	8
2428888	THETHE_RS11965	Hypothetical Protein	SNV	G	A	RF2, RF4, RF5, RF6, RF7, RF8, RF9, RF10	8
2428894	THETHE_RS11965	Hypothetical Protein	SNV	C	T	RF2, RF4, RF5, RF6, RF7, RF8, RF9, RF10	8
2428995	Upstream THETHE_RS11965	Hypothetical Protein	SNV	A	T	RF2, RF4, RF5, RF6, RF7, RF8, RF9, RF10	8
2428998	Downstream THETHE_RS11970	L-lactate dehydrogenase	Deletion	T	-	RF2, RF4, RF5, RF6, RF7, RF8, RF9, RF10	8
2428961^2428962	Downstream THETHE_RS11970	L-lactate dehydrogenase	Insertion	-	T	RF2, RF4, RF5, RF6, RF7, RF8, RF9, RF10	8
2502450	Upstream THETHE_RS12315	transcriptional regulator	SNV	C	C	RF4, RF7	2
2502452	Upstream THETHE_RS12315	transcriptional regulator	SNV	A	A	RF4, RF7	2
2502469	Upstream THETHE_RS12315	transcriptional regulator	SNV	A	A	RF4, RF6, RF7	3
2502489	Upstream THETHE_RS12315	transcriptional regulator	SNV	A	A	RF4, RF6, RF7	3
2502502	Upstream THETHE_RS12315	transcriptional regulator	SNV	T	T	RF4	1
2502438..2502439	Upstream THETHE_RS12315	transcriptional regulator	MNV	CA	CA	RF5	1
2502443..2502445	Upstream THETHE_RS12315	transcriptional regulator	MNV	GAA	GAA	RF5	1
2502524..2502525	Upstream THETHE_RS12315	transcriptional regulator	MNV	AC	AC	RF4	1
2510200	Downstream THETHE_RS12345	DNA/RNA helicase superfamily I	SNV	A	A	RF5, RF7	2
2510204	Downstream THETHE_RS12345	DNA/RNA helicase superfamily I	SNV	T	T	RF4	1
2510220	Downstream THETHE_RS12345	DNA/RNA helicase superfamily I	SNV	T	T	RF4	1
2510226	Downstream THETHE_RS12345	DNA/RNA helicase superfamily I	SNV	G	G	RF4	1
2510233	Downstream THETHE_RS12345	DNA/RNA helicase superfamily I	SNV	A	T	RF1	1
2510245	Downstream THETHE_RS12345	DNA/RNA helicase superfamily I	SNV	G	G	RF1	1
2510248	Downstream THETHE_RS12345	DNA/RNA helicase superfamily I	SNV	T	T	RF1	1
2510260	Downstream THETHE_RS12345	DNA/RNA helicase superfamily I	SNV	T	T	RF1	1
2510266	Downstream THETHE_RS12345	DNA/RNA helicase superfamily I	SNV	A	A	RF1	1
2510278	Downstream THETHE_RS12345	DNA/RNA helicase superfamily I	SNV	G	G	RF1	1
2510292	Downstream THETHE_RS12345	DNA/RNA helicase superfamily I	SNV	C	C	RF1, RF3	2
2510307	Downstream THETHE_RS12345	DNA/RNA helicase superfamily I	SNV	C	T	RF3	1
2510327	Downstream THETHE_RS12345	DNA/RNA helicase superfamily I	SNV	A	G	RF3, RF7	2
2510334	Downstream THETHE_RS12345	DNA/RNA helicase superfamily I	SNV	T	C	RF3	1
2510340	Downstream THETHE_RS12345	DNA/RNA helicase superfamily I	SNV	T	C	RF3, RF5, RF7	3
2510373	Downstream THETHE_RS12345	DNA/RNA helicase superfamily I	Deletion	T	-	RF3	1
2510379	Downstream THETHE_RS12345	DNA/RNA helicase superfamily I	SNV	T	C	RF1, RF5, RF6, RF7	4
2510400	Downstream THETHE_RS12345	DNA/RNA helicase superfamily I	SNV	T	C	RF1, RF5, RF6, RF7	4
2510406	Downstream THETHE_RS12345	DNA/RNA helicase superfamily I	SNV	C	T	RF1, RF3, RF4, RF5, RF6, RF7	6
2510423	Downstream THETHE_RS12345	DNA/RNA helicase superfamily I	SNV	C	T	RF1, RF4, RF5, RF6, RF7	5
2510427	Downstream THETHE_RS12345	DNA/RNA helicase superfamily I	SNV	G	A	RF1, RF5, RF6, RF7	4
2510451	Downstream THETHE_RS12345	DNA/RNA helicase superfamily I	SNV	G	T	RF1, RF5	2
2510196..2510198	Downstream THETHE_RS12345	DNA/RNA helicase superfamily I	MNV	GTC	GTC	RF5, RF7	2
2510217..2510218	Downstream THETHE_RS12345	DNA/RNA helicase superfamily I	MNV	TC	TC	RF4	1
2510222..2510223	Downstream THETHE_RS12345	DNA/RNA helicase superfamily I	MNV	TA	TA	RF4	1
2510250..2510252	Downstream THETHE_RS12345	DNA/RNA helicase superfamily I	MNV	GCC	GCC	RF1	1
2510331..2510332	Downstream THETHE_RS12345	DNA/RNA helicase superfamily I	MNV	AT	CA	RF3	1
2715501	Upstream THETHE_RS13135	Membrane Protein	SNV	A	G	RF4, RF5	2
2715538	Upstream THETHE_RS13135	membrane protein	Deletion	A	-	RF4, RF5, RF6, RF7	4
2715543	Upstream THETHE_RS13135	Membrane Protein	SNV	C	T	RF4, RF5, RF6, RF7	4
2715566	Upstream THETHE_RS13135	Membrane Protein	SNV	G	A	RF4, RF5, RF6, RF7	4
2715578	Upstream THETHE_RS13135	Membrane Protein	SNV	A	G	RF4, RF5, RF6, RF7	4
2715595	Upstream THETHE_RS13135	Membrane Protein	SNV	C	T	RF4, RF5, RF6, RF7, RF8	5
2715599	Upstream THETHE_RS13135	Membrane Protein	SNV	C	T	RF4, RF5, RF6, RF7, RF8	5
2715638	Upstream THETHE_RS13135	Membrane Protein	SNV	A	G	RF4, RF5, RF6, RF7, RF8, RF10	7
2715648	Upstream THETHE_RS13135	Membrane protein	SNV	T	T	RF1, RF4, RF5, RF6, RF7	5
2715656	Upstream THETHE_RS13135	Membrane protein	SNV	T	T	RF1, RF4, RF5, RF6, RF7	5
2715528..2715529	Upstream THETHE_RS13135	transcriptional regulator	MNV	GT	AC	RF4, RF5, RF6, RF7	4
2763618	THETHE_RS13365	Single-stranded DNA-binding protein	SNV	C	C	RF1	1
2763627	THETHE_RS13365	Single-stranded DNA-binding protein	SNV	A	A	RF3	1
2763632	THETHE_RS13365	Single-stranded DNA-binding protein	SNV	C	C	RF1, RF3	2
2763647	THETHE_RS13365	Single-stranded DNA-binding protein	SNV	C	C	RF1	1
2763651	THETHE_RS13365	Single-stranded DNA-binding protein	SNV	G	G	RF1	1
2763687	THETHE_RS13365	Single-stranded DNA-binding protein	SNV	C	C	RF1	1
2763690	THETHE_RS13365	Single-stranded DNA-binding protein	SNV	G	G	RF1	1
2763693	THETHE_RS13365	Single-stranded DNA-binding protein	SNV	A	A	RF1	1
2763704	THETHE_RS13365	Single-stranded DNA-binding protein	SNV	C	C	RF5, RF7	2
2763708	THETHE_RS13365	Single-stranded DNA-binding protein	SNV	A	A	RF5, RF7	2
2763710	THETHE_RS13365	Single-stranded DNA-binding protein	SNV	C	C	RF5, RF7	2
2763635..2763636	THETHE_RS13365	Single-stranded DNA-binding protein	MNV	CA	CA	RF1, RF3	2
2763663..2763664	THETHE_RS13365	Single-stranded DNA-binding protein	MNV	GC	GC	RF1	1
2763699..2763701	THETHE_RS13365	Single-stranded DNA-binding protein	MNV	GGC	GGC	RF5, RF7	2
2763713..2763714	THETHE_RS13365	Single-stranded DNA-binding protein	MNV	AT	AT	RF5	1
