# Supplementary material for: Genetic investigation of hydrogenases in Thermoanaerobacterium thermosaccharolyticum suggests that redox balance via hydrogen cycling enables high ethanol yield
Source: Appl Environ Microbiol. 2025 Jan 10;91(2):e01109-24. doi: 10.1128/aem.01109-24 (PMC11837493; doi:10.1128/aem.01109-24)
Supplement: Table S5 — Summary of the genes mutated after transfers. [file aem.01109-24-s0006.xlsx]

## Sheet: Summary of genes
Table S5. Summary of genes mutated in the strain that presented reverted phenotype after serial transfers.
Gene Locus	Gene description	Strains with at least one mutation	Number of strains	Number of mutations
THETHE_RS04425	Nucleotidyltransferase	RF2, RF4, RF5, RF6, RF7, RF8, RF9, RF10	8	4
THETHE_RS11965	Hypothetical Protein	RF2, RF4, RF5, RF6, RF7, RF8, RF9, RF10	8	4
Downstream THETHE_RS11970	L-lactate dehydrogenase	RF2, RF4, RF5, RF6, RF7, RF8, RF9, RF10	8	2
Upstream THETHE_RS05290	transposase	RF2, RF4, RF5, RF6, RF7, RF8, RF9, RF10	8	2
THETHE_RS04285	type III-B CRISPR module-associated protein Cmr3	RF2, RF4, RF5, RF6, RF7, RF8, RF9, RF10	8	1
THETHE_RS05025	glycosyl hydrolase	RF2, RF4, RF5, RF6, RF7, RF8, RF9, RF10	8	1
THETHE_RS08760	DNA-binding response regulator	RF2, RF4, RF5, RF6, RF7, RF8, RF9, RF10	8	1
THETHE_RS09355	LacI family transcriptional regulator	RF2, RF4, RF5, RF6, RF7, RF8, RF9, RF10	8	1
Upstream THETHE_RS02235	transposase	RF2, RF4, RF5, RF6, RF7, RF8, RF9, RF10	8	1
Upstream THETHE_RS05400	branched-chain amino acid aminotransferase group I	RF2, RF4, RF5, RF6, RF7, RF8, RF9, RF10	8	1
Upstream THETHE_RS09400	carbohydrate ABC transporter substrate-binding protein, CUT1 family	RF2, RF4, RF5, RF6, RF7, RF8, RF9, RF10	8	1
Upstream THETHE_RS11965	Hypothetical Protein	RF2, RF4, RF5, RF6, RF7, RF8, RF9, RF10	8	1
Upstream THETHE_RS11070	HDIG domain-containing protein	CE, RF2, RF4, RF5, RF6, RF7, RF8	7	3
THETHE_RS01860	elongation factor Tu	RF2, RF4, RF5, RF6, RF7, RF8, RF9	7	2
THETHE_RS03135	proline reductase	RF2, RF4, RF5, RF6, RF7, RF8, RF9	7	1
Upstream THETHE_RS02570	Hypothetical Protein	RF2, RF4, RF5, RF6, RF7, RF8, RF9	7	1
THETHE_RS09340	hypothetical protein	RF4, RF5, RF6, RF7, RF8, RF9, RF10	7	68
THETHE_RS12345	RNA polymerase recycling motor HelD	RF1, RF3, RF4, RF5, RF6, RF7	6	27
Upstream THETHE_RS13135	Membrane Protein	RF4, RF5, RF6, RF7, RF8, RF10	6	11
THETHE_RS13365	Single-stranded DNA-binding protein	RF1, RF3, RF5, RF7	4	15
THETHE_RS04295	nucleotidyltransferase	RF2, RF4, RF6, RF7	4	4
THETHE_RS01250	transcriptional regulator	RF4, RF5, RF6, RF7	4	15
Upstream THETHE_RS12315	transcriptional regulator	RF4, RF5, RF6, RF7	4	8
THETHE_RS00345	rRNA	RF2, RF6	2	1
Upstream THETHE_RS09335	Transcriptional regulator	RF4, RF5	2	1
Upstream THETHE_RS10055	IS110 family transposase	RF5, RF7	2	3
THETHE_RS05160	hydrogenase Fe-only - hyd operon subunit A	RF6, RF9	2	1
THETHE_RS05155	NADH:ubiquinone oxidoreductase NADH-binding - hyd operon subunit B	RF2	1	1
THETHE_RS03790	glucose-6-phosphate isomerase	RF5	1	1
