# Supplementary material for: Genetic investigation of hydrogenases in Thermoanaerobacterium thermosaccharolyticum suggests that redox balance via hydrogen cycling enables high ethanol yield
Source: Appl Environ Microbiol. 2025 Jan 10;91(2):e01109-24. doi: 10.1128/aem.01109-24 (PMC11837493; doi:10.1128/aem.01109-24)
Supplement: Table S6 — Effect of different concentrations of yeast extract on the fermentation profile of strains LL1859 and LL1863. [file aem.01109-24-s0007.xlsx]

## Sheet: Parent Strain vs. Mutant 
Table S6.	The effect of different concentrations of yeast extract on the fermentation profile of strains LL1859 and LL1863
Sample	Sample genotype	Yeast Extract g/l	Measured OD @ 24 hr	acetateRI	cellobioseRI	ethanolRI	formateRI	glucoseRI	Remaining Sugars	Consumed Sugars	% Consumed Sugars	% Theoretical Maximum Yield of Ethanol
CTFUD					4.6201			0.120736	4.74084	0	0
LL1859 1	Δhpt Δldh Δthl	4.5	1.5	0.989725	0.134058	1.84375	0.133615		0.134058	4.60678	0.971723	0.784756
LL1859 2	Δhpt Δldh Δthl	2.25	1.28	0.909328	0.106854	1.75919	0.214309		0.106854	4.63398	0.977461	0.744368
LL1859 3	Δhpt Δldh Δthl	1.125	1.34	0.860725	0.0905392	1.62182	0.207857		0.0905392	4.6503	0.980902	0.683835
LL1859 4	Δhpt Δldh Δthl	0.563	0.9	0.883306	0.103497	1.53431	0.232511		0.103497	4.63734	0.978169	0.648744
LL1859 5	Δhpt Δldh Δthl	0.281	1.08	0.921188		1.4198	0.112157	0.0200509	0.0200509	4.72079	0.995771	0.589714
LL1859 6	Δhpt Δldh Δthl	0.14	0.66	0.500685	2.21777	0.653477			2.21777	2.52306	0.532198	0.507846
LL1859 7	Δhpt Δldh Δthl	0.07	0.31	0.275481	3.22916	0.394552		0.0218684	3.25103	1.48981	0.31425	0.519281
LL1859 8	Δhpt Δldh Δthl	0.03	0.22	0.124639	3.95088	0.194142		0.0239807	3.97486	0.765978	0.16157	0.496973
LL1859 9	Δhpt Δldh Δthl	0	0.1	0.0981261	4.08426	0.150337		0.0244646	4.10872	0.632118	0.133335	0.466336
LL1863 1	Δhpt Δldh Δthl ΔhfsABCD ΔhydAB	4.5	1.46	1.0016	0.157884	1.85762	0.779495		0.157884	4.58295	0.966697	0.794771
LL1863 2	Δhpt Δldh Δthl ΔhfsABCD ΔhydAB	2.25	1.23	0.646413	0.159372	1.80024	0.679404	0.336457	0.495828	4.24501	0.895413	0.831536
LL1863 3	Δhpt Δldh Δthl ΔhfsABCD ΔhydAB	1.125	1.07	0.53041	0.135162	1.68555	0.681192	0.296042	0.431204	4.30963	0.909045	0.766886
LL1863 4	Δhpt Δldh Δthl ΔhfsABCD ΔhydAB	0.563	0.96	0.297883	0.384898	1.34189	0.612865	0.516522	0.90142	3.83942	0.809861	0.685301
LL1863 5	Δhpt Δldh Δthl ΔhfsABCD ΔhydAB	0.281	0.6	0.307908	1.53149	0.95358	0.579491	0.326699	1.85819	2.88265	0.608047	0.648626
LL1863 6	Δhpt Δldh Δthl ΔhfsABCD ΔhydAB	0.14	0.55	0.319593	2.28124	0.710497	0.493851	0.122992	2.40423	2.33661	0.492869	0.596219
LL1863 7	Δhpt Δldh Δthl ΔhfsABCD ΔhydAB	0.07	0.26	0.183133	3.5893	0.315459	0.246511	0.0245642	3.61386	1.12698	0.237717	0.548855
LL1863 8	Δhpt Δldh Δthl ΔhfsABCD ΔhydAB	0.03	0.33	0.105437	4.05432	0.184839	0.132898	0.0250005	4.07932	0.661516	0.139536	0.547875
LL1863 9	Δhpt Δldh Δthl ΔhfsABCD ΔhydAB	0	0.01		4.53378			0.0690124	4.6028	0.138042	0.0291175	0

## Sheet: LL1858 vs. ethanologen
SampleName	Sample genotype	[Yeast Exctract] g/l	Cellobiose g/l	Glucose g/l	Initial sugars g/l	Final sugars g/l	Ethanol g/l	Acetate g/l	Formate g/l	All end products g/l	Ethanol yield %	Carbon recovery %
LL1859 1	Δhpt Δldh Δthl	4.5	0.054			0.054	1.823	1.02	0.078	2.92	0.73	94.3
LL1859 2	Δhpt Δldh Δthl	2.25	0.037			0.037	1.724	0.943	0.103	2.77	0.69	89.2
LL1859 3	Δhpt Δldh Δthl	1.125				0	1.66	0.891	0.138	2.688	0.66	86
LL1859 4	Δhpt Δldh Δthl	0.563				0	1.529	1.031	0.106	2.665	0.61	83.3
LL1859 5	Δhpt Δldh Δthl	0.281				0	1.436	0.981	0.132	2.55	0.57	78.9
LL1859 6	Δhpt Δldh Δthl	0.14				0	1.4	1.018	0.099	2.517	0.56	77.8
LL1859 7	Δhpt Δldh Δthl	0.07				0	1.446	0.937	0.121	2.503	0.58	78.2
LL1859 8	Δhpt Δldh Δthl	0.03				0	1.393	0.938	0.13	2.461	0.55	76.3
LL1859 9	Δhpt Δldh Δthl	0				0	1.402	0.961	0.143	2.507	0.56	77.3
Ethanologen 1	Δhpt Δldh Δthl Δtdk Δpta Δack	4.5	0.041			0.041	2.71	0	0	2.71	1.09	107.6
Ethanologen 2	Δhpt Δldh Δthl Δtdk Δpta Δack	2.25	0.04			0.04	2.466	0	0	2.466	0.99	97.9
Ethanologen 3	Δhpt Δldh Δthl Δtdk Δpta Δack	1.125	0.033			0.033	2.471	0	0	2.471	0.99	98.1
Ethanologen 4	Δhpt Δldh Δthl Δtdk Δpta Δack	0.563	0.033			0.033	2.389	0	0	2.389	0.96	94.8
Ethanologen 5	Δhpt Δldh Δthl Δtdk Δpta Δack	0.281				0	2.35	0	0	2.35	0.94	93.3
Ethanologen 6	Δhpt Δldh Δthl Δtdk Δpta Δack	0.14				0	2.19	0	0	2.19	0.87	86.9
Ethanologen 7	Δhpt Δldh Δthl Δtdk Δpta Δack	0.07				0	2.28	0	0.065	2.345	0.91	90.5
Ethanologen 8	Δhpt Δldh Δthl Δtdk Δpta Δack	0.03	0.12	0.027		0.147	2.282	0	0	2.282	0.94	90.6
Ethanologen 9	Δhpt Δldh Δthl Δtdk Δpta Δack	0				0	2.36	0	0	2.36	0.94	93.7
CTFUD			4.549	0.124	4.672
										Cb
										0.421053
