# Supplementary material for: Genetic investigation of hydrogenases in Thermoanaerobacterium thermosaccharolyticum suggests that redox balance via hydrogen cycling enables high ethanol yield
Source: Appl Environ Microbiol. 2025 Jan 10;91(2):e01109-24. doi: 10.1128/aem.01109-24 (PMC11837493; doi:10.1128/aem.01109-24)
Supplement: Table S7 — Complete data set of sequence differences identified by re-sequencing analysis presented in Table 4. [file aem.01109-24-s0008.xlsx]

## Sheet: Description
File description
Genome re-sequencing analysis presented in Table 4 (hyd operon mutations in the 10 strains exhibiting reverted phenotype (RF) after 10 serial transfers) was derived by comparison of Illumina short read data to the genome sequence of T. thermosaccharolyticum strain M0795 (accession number: CP003066.1). The complete data set (output from CLC Genomics) showing all identified sequence differences is …

## Sheet: Control
Chromosome	Region	Type	Reference	Allele	Reference allele	Length	Frequency
Thermosacch M0795 genome	2238873	SNV	C	T	No	1	73.91
Thermosacch M0795 genome	2238875	SNV	G	T	No	1	66.67
Thermosacch M0795 genome	2238956	SNV	A	T	No	1	35.71
Thermosacch M0795 genome	2238956	SNV	A	A	Yes	1	64.29

## Sheet: RF1
Chromosome	Region	Type	Reference	Allele	Reference allele	Length	Frequency
Thermosacch M0795 genome	2510233	SNV	A	T	No	1	40.00
Thermosacch M0795 genome	2510233	SNV	A	A	Yes	1	60.00
Thermosacch M0795 genome	2510245	SNV	G	A	No	1	40.00
Thermosacch M0795 genome	2510245	SNV	G	G	Yes	1	60.00
Thermosacch M0795 genome	2510248	SNV	T	A	No	1	40.00
Thermosacch M0795 genome	2510248	SNV	T	T	Yes	1	60.00
Thermosacch M0795 genome	2510250..2510252	MNV	GCC	TAT	No	3	40.00
Thermosacch M0795 genome	2510250..2510252	MNV	GCC	GCC	Yes	3	60.00
Thermosacch M0795 genome	2510260	SNV	T	A	No	1	36.36
Thermosacch M0795 genome	2510260	SNV	T	T	Yes	1	63.64
Thermosacch M0795 genome	2510266	SNV	A	G	No	1	36.36
Thermosacch M0795 genome	2510266	SNV	A	A	Yes	1	63.64
Thermosacch M0795 genome	2510278	SNV	G	A	No	1	40.00
Thermosacch M0795 genome	2510278	SNV	G	G	Yes	1	60.00
Thermosacch M0795 genome	2510292	SNV	C	T	No	1	40.00
Thermosacch M0795 genome	2510292	SNV	C	C	Yes	1	60.00
Thermosacch M0795 genome	2510379	SNV	T	C	No	1	60.00
Thermosacch M0795 genome	2510379	SNV	T	T	Yes	1	40.00
Thermosacch M0795 genome	2510400	SNV	T	C	No	1	58.33
Thermosacch M0795 genome	2510400	SNV	T	T	Yes	1	41.67
Thermosacch M0795 genome	2510406	SNV	C	T	No	1	61.54
Thermosacch M0795 genome	2510406	SNV	C	C	Yes	1	38.46
Thermosacch M0795 genome	2510423	SNV	C	T	No	1	69.23
Thermosacch M0795 genome	2510427	SNV	G	A	No	1	61.54
Thermosacch M0795 genome	2510451	SNV	G	T	No	1	64.29
Thermosacch M0795 genome	2510451	SNV	G	G	Yes	1	35.71
Thermosacch M0795 genome	2510467	SNV	C	T	No	1	53.33
Thermosacch M0795 genome	2510467	SNV	C	C	Yes	1	46.67
Thermosacch M0795 genome	2510475	SNV	T	C	No	1	50.00
Thermosacch M0795 genome	2510475	SNV	T	T	Yes	1	50.00
Thermosacch M0795 genome	2715599	SNV	C	T	No	1	41.67
Thermosacch M0795 genome	2715599	SNV	C	C	Yes	1	58.33
Thermosacch M0795 genome	2715638	SNV	A	G	No	1	45.45
Thermosacch M0795 genome	2715638	SNV	A	A	Yes	1	54.55
Thermosacch M0795 genome	2715648	SNV	T	C	No	1	36.36
Thermosacch M0795 genome	2715648	SNV	T	T	Yes	1	63.64
Thermosacch M0795 genome	2715656	SNV	T	A	No	1	40.00
Thermosacch M0795 genome	2715656	SNV	T	T	Yes	1	60.00
Thermosacch M0795 genome	2763618	SNV	C	T	No	1	35.29
Thermosacch M0795 genome	2763618	SNV	C	C	Yes	1	64.71
Thermosacch M0795 genome	2763632	SNV	C	T	No	1	35.29
Thermosacch M0795 genome	2763632	SNV	C	C	Yes	1	64.71
Thermosacch M0795 genome	2763635..2763636	MNV	CA	TG	No	2	35.29
Thermosacch M0795 genome	2763635..2763636	MNV	CA	CA	Yes	2	64.71
Thermosacch M0795 genome	2763647	SNV	C	T	No	1	40.00
Thermosacch M0795 genome	2763647	SNV	C	C	Yes	1	60.00
Thermosacch M0795 genome	2763651	SNV	G	A	No	1	37.50
Thermosacch M0795 genome	2763651	SNV	G	G	Yes	1	62.50
Thermosacch M0795 genome	2763654	SNV	G	A	No	1	37.50
Thermosacch M0795 genome	2763654	SNV	G	G	Yes	1	56.25
Thermosacch M0795 genome	2763663..2763664	MNV	GC	AT	No	2	40.00
Thermosacch M0795 genome	2763663..2763664	MNV	GC	GC	Yes	2	60.00
Thermosacch M0795 genome	2763668..2763669	MNV	TG	CA	No	2	42.86
Thermosacch M0795 genome	2763668..2763669	MNV	TG	TG	Yes	2	57.14
Thermosacch M0795 genome	2763687	SNV	C	T	No	1	35.71
Thermosacch M0795 genome	2763687	SNV	C	C	Yes	1	64.29
Thermosacch M0795 genome	2763690	SNV	G	T	No	1	35.71
Thermosacch M0795 genome	2763690	SNV	G	G	Yes	1	64.29
Thermosacch M0795 genome	2763693	SNV	A	T	No	1	35.71
Thermosacch M0795 genome	2763693	SNV	A	A	Yes	1	64.29

## Sheet: RF2
Chromosome	Region	Type	Reference	Allele	Reference allele	Length	Frequency
Thermosacch M0795 genome	66305	SNV	G	A	No	1	38.22
Thermosacch M0795 genome	66305	SNV	G	G	Yes	1	61.21
Thermosacch M0795 genome	383054	SNV	G	T	No	1	100.00
Thermosacch M0795 genome	383138	SNV	A	G	No	1	96.97
Thermosacch M0795 genome	441736^441737	Insertion	-	TT	No	2	80.00
Thermosacch M0795 genome	510534	Deletion	T	-	No	1	86.18
Thermosacch M0795 genome	646753	SNV	C	A	No	1	99.28
Thermosacch M0795 genome	880547	SNV	G	A	No	1	99.29
Thermosacch M0795 genome	883250	SNV	C	T	No	1	36.52
Thermosacch M0795 genome	883250	SNV	C	C	Yes	1	62.61
Thermosacch M0795 genome	883253	SNV	G	A	No	1	36.13
Thermosacch M0795 genome	883253	SNV	G	G	Yes	1	63.87
Thermosacch M0795 genome	883266	SNV	G	A	No	1	36.15
Thermosacch M0795 genome	883266	SNV	G	G	Yes	1	63.85
Thermosacch M0795 genome	915636^915637	Insertion	-	AA	No	2	68.57
Thermosacch M0795 genome	915679	SNV	C	T	No	1	80.00
Thermosacch M0795 genome	915997	SNV	A	G	No	1	100.00
Thermosacch M0795 genome	1041353	SNV	G	T	No	1	100.00
Thermosacch M0795 genome	1087217	SNV	A	G	No	1	100.00
Thermosacch M0795 genome	1087263	SNV	A	G	No	1	100.00
Thermosacch M0795 genome	1109831^1109832	Insertion	-	A	No	1	96.43
Thermosacch M0795 genome	1773456	SNV	T	C	No	1	100.00
Thermosacch M0795 genome	1898491	SNV	C	A	No	1	100.00
Thermosacch M0795 genome	1908564	SNV	A	C	No	1	100.00
Thermosacch M0795 genome	2033140	Deletion	C	-	No	1	44.44
Thermosacch M0795 genome	2033140	SNV	C	C	Yes	1	54.17
Thermosacch M0795 genome	2033145	SNV	A	T	No	1	44.44
Thermosacch M0795 genome	2033145	SNV	A	A	Yes	1	55.56
Thermosacch M0795 genome	2033148	SNV	A	T	No	1	43.75
Thermosacch M0795 genome	2033148	SNV	A	A	Yes	1	56.25
Thermosacch M0795 genome	2238873	SNV	C	T	No	1	69.77
Thermosacch M0795 genome	2238875	SNV	G	T	No	1	61.90
Thermosacch M0795 genome	2428804	SNV	T	C	No	1	99.51
Thermosacch M0795 genome	2428851	SNV	C	T	No	1	100.00
Thermosacch M0795 genome	2428888	SNV	G	A	No	1	100.00
Thermosacch M0795 genome	2428894	SNV	C	T	No	1	99.32
Thermosacch M0795 genome	2428961^2428962	Insertion	-	T	No	1	89.47
Thermosacch M0795 genome	2428995	SNV	A	T	No	1	100.00
Thermosacch M0795 genome	2428998	Deletion	T	-	No	1	100.00
Thermosacch M0795 genome	2653641	SNV	T	A	No	1	50.00
Thermosacch M0795 genome	2653641	SNV	T	T	Yes	1	50.00

## Sheet: RF3
Chromosome	Region	Type	Reference	Allele	Reference allele	Length	Frequency
Thermosacch M0795 genome	2510373	Deletion	T	-	No	1	63.64
Thermosacch M0795 genome	2510331..2510332	MNV	AT	CA	No	2	60.00
Thermosacch M0795 genome	2510331..2510332	MNV	AT	AT	Yes	2	40.00
Thermosacch M0795 genome	2763635..2763636	MNV	CA	TG	No	2	38.46
Thermosacch M0795 genome	2763635..2763636	MNV	CA	CA	Yes	2	61.54
Thermosacch M0795 genome	2763663..2763664	MNV	GC	AT	No	2	41.67
Thermosacch M0795 genome	2763663..2763664	MNV	GC	GC	Yes	2	58.33
Thermosacch M0795 genome	2763668..2763669	MNV	TG	CA	No	2	45.45
Thermosacch M0795 genome	2763668..2763669	MNV	TG	TG	Yes	2	54.55
Thermosacch M0795 genome	2510292	SNV	C	T	No	1	60.00
Thermosacch M0795 genome	2510292	SNV	C	C	Yes	1	40.00
Thermosacch M0795 genome	2510307	SNV	C	T	No	1	70.00
Thermosacch M0795 genome	2510327	SNV	A	G	No	1	66.67
Thermosacch M0795 genome	2510334	SNV	T	C	No	1	60.00
Thermosacch M0795 genome	2510334	SNV	T	T	Yes	1	40.00
Thermosacch M0795 genome	2510340	SNV	T	C	No	1	60.00
Thermosacch M0795 genome	2510340	SNV	T	T	Yes	1	40.00
Thermosacch M0795 genome	2510373	SNV	T	T	Yes	1	36.36
Thermosacch M0795 genome	2510379	SNV	T	C	No	1	58.33
Thermosacch M0795 genome	2510379	SNV	T	T	Yes	1	41.67
Thermosacch M0795 genome	2510400	SNV	T	C	No	1	66.67
Thermosacch M0795 genome	2510406	SNV	C	T	No	1	63.64
Thermosacch M0795 genome	2510406	SNV	C	C	Yes	1	36.36
Thermosacch M0795 genome	2763627	SNV	A	T	No	1	38.46
Thermosacch M0795 genome	2763627	SNV	A	A	Yes	1	61.54
Thermosacch M0795 genome	2763632	SNV	C	T	No	1	38.46
Thermosacch M0795 genome	2763632	SNV	C	C	Yes	1	61.54
Thermosacch M0795 genome	2763647	SNV	C	T	No	1	41.67
Thermosacch M0795 genome	2763647	SNV	C	C	Yes	1	58.33
Thermosacch M0795 genome	2763651	SNV	G	A	No	1	41.67
Thermosacch M0795 genome	2763651	SNV	G	G	Yes	1	58.33
Thermosacch M0795 genome	2763654	SNV	G	A	No	1	41.67
Thermosacch M0795 genome	2763654	SNV	G	G	Yes	1	58.33
Thermosacch M0795 genome	2763687	SNV	C	T	No	1	50.00
Thermosacch M0795 genome	2763687	SNV	C	C	Yes	1	50.00
Thermosacch M0795 genome	2763690	SNV	G	T	No	1	40.00
Thermosacch M0795 genome	2763690	SNV	G	G	Yes	1	50.00
Thermosacch M0795 genome	2763693	SNV	A	T	No	1	50.00
Thermosacch M0795 genome	2763693	SNV	A	A	Yes	1	50.00

## Sheet: RF4
Chromosome	Region	Type	Reference	Allele	Reference allele	Length	Frequency
Thermosacch M0795 genome	255057	Deletion	A	-	No	1	38.79
Thermosacch M0795 genome	510534	Deletion	T	-	No	1	92.78
Thermosacch M0795 genome	1896177	Deletion	G	-	No	1	69.23
Thermosacch M0795 genome	2428998	Deletion	T	-	No	1	100.00
Thermosacch M0795 genome	2510220	Deletion	T	-	No	1	37.31
Thermosacch M0795 genome	2510226	Deletion	G	-	No	1	38.17
Thermosacch M0795 genome	2510373	Deletion	T	-	No	1	48.00
Thermosacch M0795 genome	2715538	Deletion	A	-	No	1	62.55
Thermosacch M0795 genome	441736^441737	Insertion	-	TT	No	2	75.00
Thermosacch M0795 genome	915636^915637	Insertion	-	AA	No	2	88.00
Thermosacch M0795 genome	1109831^1109832	Insertion	-	A	No	1	94.29
Thermosacch M0795 genome	1896174^1896175	Insertion	-	G	No	1	67.68
Thermosacch M0795 genome	1896186^1896187	Insertion	-	G	No	1	51.63
Thermosacch M0795 genome	1896186^1896187	Insertion	-	-	Yes	0	48.37
Thermosacch M0795 genome	2428961^2428962	Insertion	-	T	No	1	93.24
Thermosacch M0795 genome	255059..255060	MNV	AG	GA	No	2	38.32
Thermosacch M0795 genome	255059..255060	MNV	AG	AG	Yes	2	61.08
Thermosacch M0795 genome	255070..255071	MNV	CG	TA	No	2	45.55
Thermosacch M0795 genome	255070..255071	MNV	CG	CG	Yes	2	54.45
Thermosacch M0795 genome	255104..255105	MNV	AT	GC	No	2	56.83
Thermosacch M0795 genome	255104..255105	MNV	AT	AT	Yes	2	43.17
Thermosacch M0795 genome	255151..255152	MNV	CA	TG	No	2	54.58
Thermosacch M0795 genome	255151..255152	MNV	CA	CA	Yes	2	45.02
Thermosacch M0795 genome	255254..255256	MNV	AAA	TGG	No	3	47.20
Thermosacch M0795 genome	255254..255256	MNV	AAA	AAA	Yes	3	51.87
Thermosacch M0795 genome	1895980..1895982	MNV	AAT	GTA	No	3	48.31
Thermosacch M0795 genome	1895980..1895982	MNV	AAT	AAT	Yes	3	51.69
Thermosacch M0795 genome	1895993..1895995	MNV	AAA	TTT	No	3	48.31
Thermosacch M0795 genome	1895993..1895995	MNV	AAA	AAA	Yes	3	51.69
Thermosacch M0795 genome	1896121..1896122	MNV	CG	TA	No	2	70.57
Thermosacch M0795 genome	1896240..1896241	MNV	AA	GG	No	2	68.33
Thermosacch M0795 genome	1896252..1896253	MNV	AT	TC	No	2	65.76
Thermosacch M0795 genome	1896255..1896256	MNV	AT	GC	No	2	66.30
Thermosacch M0795 genome	1896397..1896400	MNV	TGTG	AACA	No	4	60.10
Thermosacch M0795 genome	1896397..1896400	MNV	TGTG	TGTG	Yes	4	39.90
Thermosacch M0795 genome	1896409..1896410	MNV	TT	AA	No	2	59.00
Thermosacch M0795 genome	1896409..1896410	MNV	TT	TT	Yes	2	40.50
Thermosacch M0795 genome	1896420..1896421	MNV	AA	GG	No	2	67.09
Thermosacch M0795 genome	1896520..1896521	MNV	GG	AA	No	2	65.53
Thermosacch M0795 genome	2502524..2502525	MNV	AC	TT	No	2	38.33
Thermosacch M0795 genome	2502524..2502525	MNV	AC	AC	Yes	2	60.83
Thermosacch M0795 genome	2510217..2510218	MNV	TC	AA	No	2	36.76
Thermosacch M0795 genome	2510217..2510218	MNV	TC	TC	Yes	2	61.76
Thermosacch M0795 genome	2510222..2510223	MNV	TA	TA	Yes	2	62.41
Thermosacch M0795 genome	2510250..2510252	MNV	GCC	TAT	No	3	48.55
Thermosacch M0795 genome	2510250..2510252	MNV	GCC	GCC	Yes	3	51.45
Thermosacch M0795 genome	2510331..2510332	MNV	AT	CA	No	2	51.07
Thermosacch M0795 genome	2510331..2510332	MNV	AT	AT	Yes	2	48.50
Thermosacch M0795 genome	2715528..2715529	MNV	GT	AC	No	2	63.90
Thermosacch M0795 genome	2763635..2763636	MNV	CA	TG	No	2	48.01
Thermosacch M0795 genome	2763635..2763636	MNV	CA	CA	Yes	2	51.66
Thermosacch M0795 genome	2763663..2763664	MNV	GC	AT	No	2	46.93
Thermosacch M0795 genome	2763663..2763664	MNV	GC	GC	Yes	2	52.75
Thermosacch M0795 genome	2763668..2763669	MNV	TG	CA	No	2	47.06
Thermosacch M0795 genome	2763668..2763669	MNV	TG	TG	Yes	2	51.63
Thermosacch M0795 genome	1896057	Replacement	A	TT	No	2	60.42
Thermosacch M0795 genome	2510222..2510223	Replacement	TA	G	No	2	37.59
Thermosacch M0795 genome	255052	SNV	G	T	No	1	40.25
Thermosacch M0795 genome	255052	SNV	G	G	Yes	1	59.75
Thermosacch M0795 genome	255057	SNV	A	A	Yes	1	61.21
Thermosacch M0795 genome	255068	SNV	G	A	No	1	45.79
Thermosacch M0795 genome	255068	SNV	G	G	Yes	1	54.21
Thermosacch M0795 genome	255074	SNV	T	A	No	1	46.03
Thermosacch M0795 genome	255074	SNV	T	T	Yes	1	53.97
Thermosacch M0795 genome	255081	SNV	A	G	No	1	51.92
Thermosacch M0795 genome	255081	SNV	A	A	Yes	1	48.08
Thermosacch M0795 genome	255083	SNV	A	T	No	1	51.92
Thermosacch M0795 genome	255083	SNV	A	A	Yes	1	48.08
Thermosacch M0795 genome	255122	SNV	A	G	No	1	60.39
Thermosacch M0795 genome	255122	SNV	A	A	Yes	1	39.61
Thermosacch M0795 genome	255125	SNV	G	A	No	1	60.16
Thermosacch M0795 genome	255125	SNV	G	G	Yes	1	39.84
Thermosacch M0795 genome	255140	SNV	T	A	No	1	57.92
Thermosacch M0795 genome	255140	SNV	T	T	Yes	1	42.08
Thermosacch M0795 genome	255146	SNV	G	T	No	1	58.71
Thermosacch M0795 genome	255146	SNV	G	G	Yes	1	41.29
Thermosacch M0795 genome	255155	SNV	G	T	No	1	55.65
Thermosacch M0795 genome	255155	SNV	G	G	Yes	1	44.35
Thermosacch M0795 genome	255158	SNV	A	G	No	1	55.02
Thermosacch M0795 genome	255158	SNV	A	A	Yes	1	44.98
Thermosacch M0795 genome	255161	SNV	G	A	No	1	56.28
Thermosacch M0795 genome	255161	SNV	G	G	Yes	1	43.72
Thermosacch M0795 genome	255165	SNV	C	T	No	1	61.48
Thermosacch M0795 genome	255165	SNV	C	C	Yes	1	38.15
Thermosacch M0795 genome	255173	SNV	A	G	No	1	60.61
Thermosacch M0795 genome	255173	SNV	A	A	Yes	1	39.39
Thermosacch M0795 genome	255176	SNV	T	A	No	1	60.61
Thermosacch M0795 genome	255176	SNV	T	T	Yes	1	39.39
Thermosacch M0795 genome	255179	SNV	C	T	No	1	60.15
Thermosacch M0795 genome	255179	SNV	C	C	Yes	1	39.85
Thermosacch M0795 genome	255185	SNV	A	C	No	1	62.45
Thermosacch M0795 genome	255185	SNV	A	A	Yes	1	37.18
Thermosacch M0795 genome	255189	SNV	C	T	No	1	62.86
Thermosacch M0795 genome	255189	SNV	C	C	Yes	1	37.14
Thermosacch M0795 genome	255197	SNV	G	C	No	1	62.91
Thermosacch M0795 genome	255197	SNV	G	G	Yes	1	37.09
Thermosacch M0795 genome	255218	SNV	G	A	No	1	59.32
Thermosacch M0795 genome	255218	SNV	G	G	Yes	1	40.68
Thermosacch M0795 genome	255236	SNV	G	A	No	1	55.19
Thermosacch M0795 genome	255236	SNV	G	G	Yes	1	44.81
Thermosacch M0795 genome	255239	SNV	T	A	No	1	55.19
Thermosacch M0795 genome	255239	SNV	T	T	Yes	1	44.40
Thermosacch M0795 genome	255260	SNV	A	G	No	1	48.34
Thermosacch M0795 genome	255260	SNV	A	A	Yes	1	51.18
Thermosacch M0795 genome	255273	SNV	C	G	No	1	46.00
Thermosacch M0795 genome	255273	SNV	C	C	Yes	1	54.00
Thermosacch M0795 genome	255279	SNV	T	A	No	1	46.32
Thermosacch M0795 genome	255279	SNV	T	T	Yes	1	53.68
Thermosacch M0795 genome	255286	SNV	C	T	No	1	46.49
Thermosacch M0795 genome	255286	SNV	C	C	Yes	1	53.51
Thermosacch M0795 genome	383054	SNV	G	T	No	1	100.00
Thermosacch M0795 genome	383138	SNV	A	G	No	1	100.00
Thermosacch M0795 genome	646753	SNV	C	A	No	1	99.03
Thermosacch M0795 genome	880547	SNV	G	A	No	1	100.00
Thermosacch M0795 genome	883001	SNV	A	G	No	1	35.85
Thermosacch M0795 genome	883001	SNV	A	A	Yes	1	63.21
Thermosacch M0795 genome	915679	SNV	C	T	No	1	100.00
Thermosacch M0795 genome	915997	SNV	A	G	No	1	100.00
Thermosacch M0795 genome	1041353	SNV	G	T	No	1	100.00
Thermosacch M0795 genome	1087217	SNV	A	G	No	1	100.00
Thermosacch M0795 genome	1087263	SNV	A	G	No	1	97.30
Thermosacch M0795 genome	1773456	SNV	T	C	No	1	100.00
Thermosacch M0795 genome	1895952	SNV	C	A	No	1	36.46
Thermosacch M0795 genome	1895952	SNV	C	C	Yes	1	63.54
Thermosacch M0795 genome	1895965	SNV	C	T	No	1	43.81
Thermosacch M0795 genome	1895965	SNV	C	C	Yes	1	56.19
Thermosacch M0795 genome	1895967	SNV	C	T	No	1	43.81
Thermosacch M0795 genome	1895967	SNV	C	C	Yes	1	56.19
Thermosacch M0795 genome	1895974	SNV	C	T	No	1	49.14
Thermosacch M0795 genome	1895974	SNV	C	C	Yes	1	50.86
Thermosacch M0795 genome	1895986	SNV	T	G	No	1	47.46
Thermosacch M0795 genome	1895986	SNV	T	T	Yes	1	52.54
Thermosacch M0795 genome	1896007	SNV	G	A	No	1	47.50
Thermosacch M0795 genome	1896007	SNV	G	G	Yes	1	52.50
Thermosacch M0795 genome	1896010	SNV	T	C	No	1	46.34
Thermosacch M0795 genome	1896010	SNV	T	T	Yes	1	53.66
Thermosacch M0795 genome	1896012	SNV	G	A	No	1	45.24
Thermosacch M0795 genome	1896012	SNV	G	G	Yes	1	54.76
Thermosacch M0795 genome	1896024	SNV	A	G	No	1	43.51
Thermosacch M0795 genome	1896024	SNV	A	A	Yes	1	56.49
Thermosacch M0795 genome	1896029	SNV	T	A	No	1	43.51
Thermosacch M0795 genome	1896029	SNV	T	T	Yes	1	56.49
Thermosacch M0795 genome	1896035	SNV	G	A	No	1	43.85
Thermosacch M0795 genome	1896035	SNV	G	G	Yes	1	55.38
Thermosacch M0795 genome	1896057	SNV	A	A	Yes	1	39.06
Thermosacch M0795 genome	1896059	SNV	A	G	No	1	59.59
Thermosacch M0795 genome	1896059	SNV	A	A	Yes	1	39.90
Thermosacch M0795 genome	1896080	SNV	A	G	No	1	67.78
Thermosacch M0795 genome	1896086	SNV	G	A	No	1	67.73
Thermosacch M0795 genome	1896088	SNV	A	T	No	1	67.19
Thermosacch M0795 genome	1896097	SNV	T	C	No	1	69.62
Thermosacch M0795 genome	1896112	SNV	C	G	No	1	71.84
Thermosacch M0795 genome	1896125	SNV	A	C	No	1	71.21
Thermosacch M0795 genome	1896148	SNV	A	C	No	1	69.04
Thermosacch M0795 genome	1896151	SNV	A	G	No	1	69.04
Thermosacch M0795 genome	1896164	SNV	G	A	No	1	72.32
Thermosacch M0795 genome	1896169	SNV	T	C	No	1	67.84
Thermosacch M0795 genome	1896172	SNV	A	G	No	1	68.18
Thermosacch M0795 genome	1896245	SNV	A	G	No	1	68.89
Thermosacch M0795 genome	1896247	SNV	T	A	No	1	68.33
Thermosacch M0795 genome	1896250	SNV	T	A	No	1	66.30
Thermosacch M0795 genome	1896273	SNV	A	G	No	1	75.58
Thermosacch M0795 genome	1896278	SNV	A	C	No	1	73.70
Thermosacch M0795 genome	1896292	SNV	G	A	No	1	73.05
Thermosacch M0795 genome	1896334	SNV	A	G	No	1	74.55
Thermosacch M0795 genome	1896343	SNV	A	G	No	1	72.60
Thermosacch M0795 genome	1896346	SNV	G	T	No	1	72.34
Thermosacch M0795 genome	1896364	SNV	A	T	No	1	73.06
Thermosacch M0795 genome	1896367	SNV	C	T	No	1	73.33
Thermosacch M0795 genome	1896373	SNV	T	C	No	1	73.76
Thermosacch M0795 genome	1896375	SNV	C	T	No	1	72.08
Thermosacch M0795 genome	1896394	SNV	A	G	No	1	61.98
Thermosacch M0795 genome	1896394	SNV	A	A	Yes	1	37.50
Thermosacch M0795 genome	1896403	SNV	A	T	No	1	60.41
Thermosacch M0795 genome	1896403	SNV	A	A	Yes	1	39.59
Thermosacch M0795 genome	1896406	SNV	A	T	No	1	60.10
Thermosacch M0795 genome	1896406	SNV	A	A	Yes	1	39.90
Thermosacch M0795 genome	1896418	SNV	T	A	No	1	66.53
Thermosacch M0795 genome	1896430	SNV	T	A	No	1	70.73
Thermosacch M0795 genome	1896433	SNV	G	A	No	1	71.31
Thermosacch M0795 genome	1896436	SNV	G	A	No	1	71.60
Thermosacch M0795 genome	1896439	SNV	T	C	No	1	71.31
Thermosacch M0795 genome	1896457	SNV	C	T	No	1	68.83
Thermosacch M0795 genome	1896469	SNV	G	A	No	1	70.28
Thermosacch M0795 genome	1896487	SNV	G	T	No	1	68.72
Thermosacch M0795 genome	1896490	SNV	G	A	No	1	68.03
Thermosacch M0795 genome	1896496	SNV	G	A	No	1	69.60
Thermosacch M0795 genome	1896514	SNV	A	T	No	1	66.38
Thermosacch M0795 genome	1896517	SNV	A	G	No	1	66.96
Thermosacch M0795 genome	1896526	SNV	T	C	No	1	68.46
Thermosacch M0795 genome	1896539	SNV	A	C	No	1	66.93
Thermosacch M0795 genome	1896548	SNV	C	T	No	1	68.09
Thermosacch M0795 genome	1896554	SNV	A	G	No	1	69.65
Thermosacch M0795 genome	1896568	SNV	G	A	No	1	68.95
Thermosacch M0795 genome	1896583	SNV	C	T	No	1	67.53
Thermosacch M0795 genome	1896589	SNV	T	G	No	1	66.96
Thermosacch M0795 genome	1896595	SNV	A	T	No	1	66.82
Thermosacch M0795 genome	1898491	SNV	C	A	No	1	100.00
Thermosacch M0795 genome	1908564	SNV	A	C	No	1	100.00
Thermosacch M0795 genome	2238873	SNV	C	T	No	1	73.39
Thermosacch M0795 genome	2238875	SNV	G	T	No	1	62.45
Thermosacch M0795 genome	2428804	SNV	T	C	No	1	100.00
Thermosacch M0795 genome	2428851	SNV	C	T	No	1	100.00
Thermosacch M0795 genome	2428888	SNV	G	A	No	1	100.00
Thermosacch M0795 genome	2428894	SNV	C	T	No	1	100.00
Thermosacch M0795 genome	2428995	SNV	A	T	No	1	97.78
Thermosacch M0795 genome	2502450	SNV	C	T	No	1	35.35
Thermosacch M0795 genome	2502450	SNV	C	C	Yes	1	64.65
Thermosacch M0795 genome	2502452	SNV	A	G	No	1	35.00
Thermosacch M0795 genome	2502452	SNV	A	A	Yes	1	65.00
Thermosacch M0795 genome	2502469	SNV	A	G	No	1	38.60
Thermosacch M0795 genome	2502469	SNV	A	A	Yes	1	61.40
Thermosacch M0795 genome	2502489	SNV	A	G	No	1	39.52
Thermosacch M0795 genome	2502489	SNV	A	A	Yes	1	60.48
Thermosacch M0795 genome	2502502	SNV	T	A	No	1	38.84
Thermosacch M0795 genome	2502502	SNV	T	T	Yes	1	60.33
Thermosacch M0795 genome	2502507	SNV	C	T	No	1	40.17
Thermosacch M0795 genome	2502507	SNV	C	C	Yes	1	59.83
Thermosacch M0795 genome	2510204	SNV	T	A	No	1	36.51
Thermosacch M0795 genome	2510204	SNV	T	T	Yes	1	63.49
Thermosacch M0795 genome	2510220	SNV	T	T	Yes	1	62.69
Thermosacch M0795 genome	2510226	SNV	G	G	Yes	1	61.83
Thermosacch M0795 genome	2510233	SNV	A	T	No	1	46.58
Thermosacch M0795 genome	2510233	SNV	A	A	Yes	1	53.42
Thermosacch M0795 genome	2510245	SNV	G	A	No	1	49.41
Thermosacch M0795 genome	2510245	SNV	G	G	Yes	1	50.59
Thermosacch M0795 genome	2510248	SNV	T	A	No	1	48.84
Thermosacch M0795 genome	2510248	SNV	T	T	Yes	1	51.16
Thermosacch M0795 genome	2510260	SNV	T	A	No	1	52.41
Thermosacch M0795 genome	2510260	SNV	T	T	Yes	1	47.59
Thermosacch M0795 genome	2510266	SNV	A	G	No	1	52.38
Thermosacch M0795 genome	2510266	SNV	A	A	Yes	1	47.62
Thermosacch M0795 genome	2510278	SNV	G	A	No	1	52.48
Thermosacch M0795 genome	2510278	SNV	G	G	Yes	1	47.52
Thermosacch M0795 genome	2510292	SNV	C	T	No	1	51.57
Thermosacch M0795 genome	2510292	SNV	C	C	Yes	1	48.43
Thermosacch M0795 genome	2510307	SNV	C	T	No	1	51.79
Thermosacch M0795 genome	2510307	SNV	C	C	Yes	1	48.21
Thermosacch M0795 genome	2510327	SNV	A	G	No	1	53.31
Thermosacch M0795 genome	2510327	SNV	A	A	Yes	1	46.28
Thermosacch M0795 genome	2510334	SNV	T	C	No	1	50.64
Thermosacch M0795 genome	2510334	SNV	T	T	Yes	1	49.36
Thermosacch M0795 genome	2510340	SNV	T	C	No	1	55.06
Thermosacch M0795 genome	2510340	SNV	T	T	Yes	1	44.94
Thermosacch M0795 genome	2510373	SNV	T	T	Yes	1	47.60
Thermosacch M0795 genome	2510379	SNV	T	C	No	1	54.72
Thermosacch M0795 genome	2510379	SNV	T	T	Yes	1	45.28
Thermosacch M0795 genome	2510400	SNV	T	C	No	1	58.91
Thermosacch M0795 genome	2510400	SNV	T	T	Yes	1	40.36
Thermosacch M0795 genome	2510406	SNV	C	T	No	1	61.89
Thermosacch M0795 genome	2510406	SNV	C	C	Yes	1	38.11
Thermosacch M0795 genome	2510423	SNV	C	T	No	1	60.52
Thermosacch M0795 genome	2510423	SNV	C	C	Yes	1	39.16
Thermosacch M0795 genome	2510427	SNV	G	A	No	1	58.96
Thermosacch M0795 genome	2510427	SNV	G	G	Yes	1	40.07
Thermosacch M0795 genome	2510451	SNV	G	T	No	1	58.62
Thermosacch M0795 genome	2510451	SNV	G	G	Yes	1	41.38
Thermosacch M0795 genome	2510467	SNV	C	T	No	1	54.09
Thermosacch M0795 genome	2510467	SNV	C	C	Yes	1	44.84
Thermosacch M0795 genome	2510475	SNV	T	C	No	1	54.07
Thermosacch M0795 genome	2510475	SNV	T	T	Yes	1	45.19
Thermosacch M0795 genome	2715471	SNV	C	T	No	1	51.50
Thermosacch M0795 genome	2715471	SNV	C	C	Yes	1	48.50
Thermosacch M0795 genome	2715501	SNV	A	G	No	1	60.43
Thermosacch M0795 genome	2715501	SNV	A	A	Yes	1	39.15
Thermosacch M0795 genome	2715538	SNV	A	A	Yes	1	37.45
Thermosacch M0795 genome	2715543	SNV	C	T	No	1	64.82
Thermosacch M0795 genome	2715566	SNV	G	A	No	1	64.06
Thermosacch M0795 genome	2715566	SNV	G	G	Yes	1	35.16
Thermosacch M0795 genome	2715578	SNV	A	G	No	1	67.08
Thermosacch M0795 genome	2715595	SNV	C	T	No	1	67.21
Thermosacch M0795 genome	2715599	SNV	C	T	No	1	66.80
Thermosacch M0795 genome	2715638	SNV	A	G	No	1	67.65
Thermosacch M0795 genome	2715648	SNV	T	C	No	1	65.92
Thermosacch M0795 genome	2715656	SNV	T	A	No	1	64.98
Thermosacch M0795 genome	2715656	SNV	T	T	Yes	1	35.02
Thermosacch M0795 genome	2763612	SNV	C	T	No	1	41.48
Thermosacch M0795 genome	2763612	SNV	C	C	Yes	1	58.52
Thermosacch M0795 genome	2763618	SNV	C	T	No	1	44.64
Thermosacch M0795 genome	2763618	SNV	C	C	Yes	1	55.02
Thermosacch M0795 genome	2763621	SNV	A	G	No	1	44.67
Thermosacch M0795 genome	2763621	SNV	A	A	Yes	1	55.33
Thermosacch M0795 genome	2763627	SNV	A	T	No	1	48.66
Thermosacch M0795 genome	2763627	SNV	A	A	Yes	1	51.34
Thermosacch M0795 genome	2763632	SNV	C	T	No	1	48.66
Thermosacch M0795 genome	2763632	SNV	C	C	Yes	1	51.01
Thermosacch M0795 genome	2763647	SNV	C	T	No	1	47.23
Thermosacch M0795 genome	2763647	SNV	C	C	Yes	1	52.77
Thermosacch M0795 genome	2763651	SNV	G	A	No	1	47.08
Thermosacch M0795 genome	2763651	SNV	G	G	Yes	1	52.92
Thermosacch M0795 genome	2763654	SNV	G	A	No	1	46.93
Thermosacch M0795 genome	2763654	SNV	G	G	Yes	1	53.07
Thermosacch M0795 genome	2763687	SNV	C	T	No	1	42.96
Thermosacch M0795 genome	2763687	SNV	C	C	Yes	1	55.96
Thermosacch M0795 genome	2763690	SNV	G	T	No	1	45.39
Thermosacch M0795 genome	2763690	SNV	G	G	Yes	1	54.61
Thermosacch M0795 genome	2763693	SNV	A	T	No	1	45.02
Thermosacch M0795 genome	2763693	SNV	A	A	Yes	1	54.98

## Sheet: RF5
Chromosome	Region	Type	Reference	Allele	Reference allele	Length	Frequency
Thermosacch M0795 genome	255057	Deletion	A	-	No	1	40.76
Thermosacch M0795 genome	510534	Deletion	T	-	No	1	88.89
Thermosacch M0795 genome	1896177	Deletion	G	-	No	1	67.80
Thermosacch M0795 genome	2428998	Deletion	T	-	No	1	100.00
Thermosacch M0795 genome	2510220	Deletion	T	-	No	1	42.40
Thermosacch M0795 genome	2510226	Deletion	G	-	No	1	42.06
Thermosacch M0795 genome	2510373	Deletion	T	-	No	1	58.13
Thermosacch M0795 genome	2715538	Deletion	A	-	No	1	70.34
Thermosacch M0795 genome	441736^441737	Insertion	-	TT	No	2	84.38
Thermosacch M0795 genome	915636^915637	Insertion	-	AA	No	2	75.00
Thermosacch M0795 genome	1109831^1109832	Insertion	-	A	No	1	93.55
Thermosacch M0795 genome	1896174^1896175	Insertion	-	G	No	1	67.61
Thermosacch M0795 genome	1896186^1896187	Insertion	-	G	No	1	42.77
Thermosacch M0795 genome	1896186^1896187	Insertion	-	-	Yes	0	57.23
Thermosacch M0795 genome	1896212^1896213	Insertion	-	A	No	1	35.64
Thermosacch M0795 genome	1896212^1896213	Insertion	-	-	Yes	0	64.36
Thermosacch M0795 genome	2428961^2428962	Insertion	-	T	No	1	94.74
Thermosacch M0795 genome	2653573^2653574	Insertion	-	T	No	1	72.73
Thermosacch M0795 genome	255059..255060	MNV	AG	GA	No	2	40.54
Thermosacch M0795 genome	255059..255060	MNV	AG	AG	Yes	2	58.92
Thermosacch M0795 genome	255070..255071	MNV	CG	TA	No	2	47.50
Thermosacch M0795 genome	255070..255071	MNV	CG	CG	Yes	2	52.50
Thermosacch M0795 genome	255104..255105	MNV	AT	GC	No	2	53.75
Thermosacch M0795 genome	255104..255105	MNV	AT	AT	Yes	2	46.25
Thermosacch M0795 genome	255151..255152	MNV	CA	TG	No	2	50.00
Thermosacch M0795 genome	255151..255152	MNV	CA	CA	Yes	2	49.65
Thermosacch M0795 genome	255254..255256	MNV	AAA	TGG	No	3	41.24
Thermosacch M0795 genome	255254..255256	MNV	AAA	AAA	Yes	3	58.03
Thermosacch M0795 genome	1895980..1895982	MNV	AAT	GTA	No	3	49.18
Thermosacch M0795 genome	1895980..1895982	MNV	AAT	AAT	Yes	3	50.82
Thermosacch M0795 genome	1895993..1895995	MNV	AAA	TTT	No	3	47.62
Thermosacch M0795 genome	1895993..1895995	MNV	AAA	AAA	Yes	3	52.38
Thermosacch M0795 genome	1896121..1896122	MNV	CG	TA	No	2	76.17
Thermosacch M0795 genome	1896197..1896199	MNV	GGT	GGT	Yes	3	63.64
Thermosacch M0795 genome	1896240..1896241	MNV	AA	GG	No	2	67.14
Thermosacch M0795 genome	1896252..1896253	MNV	AT	TC	No	2	66.04
Thermosacch M0795 genome	1896255..1896256	MNV	AT	GC	No	2	65.12
Thermosacch M0795 genome	1896397..1896400	MNV	TGTG	AACA	No	4	56.39
Thermosacch M0795 genome	1896397..1896400	MNV	TGTG	TGTG	Yes	4	43.17
Thermosacch M0795 genome	1896409..1896410	MNV	TT	AA	No	2	57.14
Thermosacch M0795 genome	1896409..1896410	MNV	TT	TT	Yes	2	42.41
Thermosacch M0795 genome	1896420..1896421	MNV	AA	GG	No	2	62.31
Thermosacch M0795 genome	1896420..1896421	MNV	AA	AA	Yes	2	37.31
Thermosacch M0795 genome	1896520..1896521	MNV	GG	AA	No	2	61.33
Thermosacch M0795 genome	1896520..1896521	MNV	GG	GG	Yes	2	37.78
Thermosacch M0795 genome	2502431..2502432	MNV	AG	TA	No	2	41.18
Thermosacch M0795 genome	2502431..2502432	MNV	AG	AG	Yes	2	58.82
Thermosacch M0795 genome	2502438..2502439	MNV	CA	TT	No	2	38.89
Thermosacch M0795 genome	2502438..2502439	MNV	CA	CA	Yes	2	61.11
Thermosacch M0795 genome	2502443..2502445	MNV	GAA	ATT	No	3	38.89
Thermosacch M0795 genome	2502443..2502445	MNV	GAA	GAA	Yes	3	61.11
Thermosacch M0795 genome	2502524..2502525	MNV	AC	TT	No	2	43.10
Thermosacch M0795 genome	2502524..2502525	MNV	AC	AC	Yes	2	56.90
Thermosacch M0795 genome	2510196..2510198	MNV	GTC	TGG	No	3	36.70
Thermosacch M0795 genome	2510196..2510198	MNV	GTC	GTC	Yes	3	63.30
Thermosacch M0795 genome	2510217..2510218	MNV	TC	AA	No	2	40.00
Thermosacch M0795 genome	2510217..2510218	MNV	TC	TC	Yes	2	59.23
Thermosacch M0795 genome	2510222..2510223	MNV	TA	TA	Yes	2	57.60
Thermosacch M0795 genome	2510250..2510252	MNV	GCC	TAT	No	3	46.98
Thermosacch M0795 genome	2510250..2510252	MNV	GCC	GCC	Yes	3	53.02
Thermosacch M0795 genome	2510331..2510332	MNV	AT	CA	No	2	59.58
Thermosacch M0795 genome	2510331..2510332	MNV	AT	AT	Yes	2	40.42
Thermosacch M0795 genome	2653544..2653545	MNV	TC	AA	No	2	70.00
Thermosacch M0795 genome	2653547..2653549	MNV	GCT	TTC	No	3	60.00
Thermosacch M0795 genome	2653557..2653558	MNV	TG	AC	No	2	60.00
Thermosacch M0795 genome	2715528..2715529	MNV	GT	AC	No	2	70.27
Thermosacch M0795 genome	2763635..2763636	MNV	CA	TG	No	2	49.61
Thermosacch M0795 genome	2763635..2763636	MNV	CA	CA	Yes	2	50.20
Thermosacch M0795 genome	2763663..2763664	MNV	GC	AT	No	2	50.50
Thermosacch M0795 genome	2763663..2763664	MNV	GC	GC	Yes	2	49.30
Thermosacch M0795 genome	2763668..2763669	MNV	TG	CA	No	2	51.22
Thermosacch M0795 genome	2763668..2763669	MNV	TG	TG	Yes	2	48.37
Thermosacch M0795 genome	2763699..2763701	MNV	GGC	TAT	No	3	38.10
Thermosacch M0795 genome	2763699..2763701	MNV	GGC	GGC	Yes	3	61.67
Thermosacch M0795 genome	2763713..2763714	MNV	AT	GC	No	2	37.56
Thermosacch M0795 genome	2763713..2763714	MNV	AT	AT	Yes	2	62.44
Thermosacch M0795 genome	1896057	Replacement	A	TT	No	2	74.19
Thermosacch M0795 genome	1896197..1896199	Replacement	GGT	A	No	3	36.36
Thermosacch M0795 genome	2510222..2510223	Replacement	TA	G	No	2	42.40
Thermosacch M0795 genome	2653560..2653561	Replacement	GC	T	No	2	50.00
Thermosacch M0795 genome	2653568..2653570	Replacement	GCC	CATT	No	4	54.55
Thermosacch M0795 genome	255052	SNV	G	T	No	1	42.37
Thermosacch M0795 genome	255052	SNV	G	G	Yes	1	57.63
Thermosacch M0795 genome	255057	SNV	A	A	Yes	1	59.24
Thermosacch M0795 genome	255068	SNV	G	A	No	1	47.00
Thermosacch M0795 genome	255068	SNV	G	G	Yes	1	52.50
Thermosacch M0795 genome	255074	SNV	T	A	No	1	47.03
Thermosacch M0795 genome	255074	SNV	T	T	Yes	1	52.97
Thermosacch M0795 genome	255081	SNV	A	G	No	1	51.13
Thermosacch M0795 genome	255081	SNV	A	A	Yes	1	48.87
Thermosacch M0795 genome	255083	SNV	A	T	No	1	50.91
Thermosacch M0795 genome	255083	SNV	A	A	Yes	1	49.09
Thermosacch M0795 genome	255122	SNV	A	G	No	1	55.81
Thermosacch M0795 genome	255122	SNV	A	A	Yes	1	44.19
Thermosacch M0795 genome	255125	SNV	G	A	No	1	53.45
Thermosacch M0795 genome	255125	SNV	G	G	Yes	1	46.55
Thermosacch M0795 genome	255140	SNV	T	A	No	1	54.52
Thermosacch M0795 genome	255140	SNV	T	T	Yes	1	45.48
Thermosacch M0795 genome	255146	SNV	G	T	No	1	54.82
Thermosacch M0795 genome	255146	SNV	G	G	Yes	1	45.18
Thermosacch M0795 genome	255155	SNV	G	T	No	1	49.83
Thermosacch M0795 genome	255155	SNV	G	G	Yes	1	50.17
Thermosacch M0795 genome	255158	SNV	A	G	No	1	49.83
Thermosacch M0795 genome	255158	SNV	A	A	Yes	1	50.17
Thermosacch M0795 genome	255161	SNV	G	A	No	1	48.81
Thermosacch M0795 genome	255161	SNV	G	G	Yes	1	51.19
Thermosacch M0795 genome	255165	SNV	C	T	No	1	50.31
Thermosacch M0795 genome	255165	SNV	C	C	Yes	1	49.69
Thermosacch M0795 genome	255173	SNV	A	G	No	1	48.24
Thermosacch M0795 genome	255173	SNV	A	A	Yes	1	51.12
Thermosacch M0795 genome	255176	SNV	T	A	No	1	48.73
Thermosacch M0795 genome	255176	SNV	T	T	Yes	1	50.96
Thermosacch M0795 genome	255179	SNV	C	T	No	1	48.26
Thermosacch M0795 genome	255179	SNV	C	C	Yes	1	51.10
Thermosacch M0795 genome	255185	SNV	A	C	No	1	49.54
Thermosacch M0795 genome	255185	SNV	A	A	Yes	1	50.46
Thermosacch M0795 genome	255189	SNV	C	T	No	1	49.85
Thermosacch M0795 genome	255189	SNV	C	C	Yes	1	50.15
Thermosacch M0795 genome	255197	SNV	G	C	No	1	48.92
Thermosacch M0795 genome	255197	SNV	G	G	Yes	1	50.46
Thermosacch M0795 genome	255218	SNV	G	A	No	1	50.61
Thermosacch M0795 genome	255218	SNV	G	G	Yes	1	49.08
Thermosacch M0795 genome	255236	SNV	G	A	No	1	47.06
Thermosacch M0795 genome	255236	SNV	G	G	Yes	1	52.94
Thermosacch M0795 genome	255239	SNV	T	A	No	1	46.73
Thermosacch M0795 genome	255239	SNV	T	T	Yes	1	52.61
Thermosacch M0795 genome	255260	SNV	A	G	No	1	42.22
Thermosacch M0795 genome	255260	SNV	A	A	Yes	1	57.78
Thermosacch M0795 genome	255273	SNV	C	G	No	1	40.70
Thermosacch M0795 genome	255273	SNV	C	C	Yes	1	58.91
Thermosacch M0795 genome	255279	SNV	T	A	No	1	39.11
Thermosacch M0795 genome	255279	SNV	T	T	Yes	1	60.89
Thermosacch M0795 genome	255286	SNV	C	T	No	1	37.77
Thermosacch M0795 genome	255286	SNV	C	C	Yes	1	62.23
Thermosacch M0795 genome	383054	SNV	G	T	No	1	100.00
Thermosacch M0795 genome	383138	SNV	A	G	No	1	100.00
Thermosacch M0795 genome	646753	SNV	C	A	No	1	99.35
Thermosacch M0795 genome	780487	SNV	C	T	No	1	100.00
Thermosacch M0795 genome	880547	SNV	G	A	No	1	100.00
Thermosacch M0795 genome	883001	SNV	A	G	No	1	43.02
Thermosacch M0795 genome	883001	SNV	A	A	Yes	1	56.98
Thermosacch M0795 genome	1041353	SNV	G	T	No	1	100.00
Thermosacch M0795 genome	1087217	SNV	A	G	No	1	100.00
Thermosacch M0795 genome	1087263	SNV	A	G	No	1	100.00
Thermosacch M0795 genome	1773456	SNV	T	C	No	1	100.00
Thermosacch M0795 genome	1895952	SNV	C	A	No	1	36.36
Thermosacch M0795 genome	1895952	SNV	C	C	Yes	1	63.64
Thermosacch M0795 genome	1895965	SNV	C	T	No	1	42.22
Thermosacch M0795 genome	1895965	SNV	C	C	Yes	1	57.78
Thermosacch M0795 genome	1895967	SNV	C	T	No	1	42.22
Thermosacch M0795 genome	1895967	SNV	C	C	Yes	1	57.78
Thermosacch M0795 genome	1895974	SNV	C	T	No	1	50.85
Thermosacch M0795 genome	1895974	SNV	C	C	Yes	1	49.15
Thermosacch M0795 genome	1895986	SNV	T	G	No	1	47.62
Thermosacch M0795 genome	1895986	SNV	T	T	Yes	1	52.38
Thermosacch M0795 genome	1896007	SNV	G	A	No	1	46.27
Thermosacch M0795 genome	1896007	SNV	G	G	Yes	1	53.73
Thermosacch M0795 genome	1896010	SNV	T	C	No	1	45.45
Thermosacch M0795 genome	1896010	SNV	T	T	Yes	1	54.55
Thermosacch M0795 genome	1896012	SNV	G	A	No	1	45.45
Thermosacch M0795 genome	1896012	SNV	G	G	Yes	1	54.55
Thermosacch M0795 genome	1896024	SNV	A	G	No	1	43.48
Thermosacch M0795 genome	1896024	SNV	A	A	Yes	1	55.07
Thermosacch M0795 genome	1896029	SNV	T	A	No	1	42.86
Thermosacch M0795 genome	1896029	SNV	T	T	Yes	1	57.14
Thermosacch M0795 genome	1896035	SNV	G	A	No	1	44.12
Thermosacch M0795 genome	1896035	SNV	G	G	Yes	1	54.41
Thermosacch M0795 genome	1896059	SNV	A	G	No	1	74.68
Thermosacch M0795 genome	1896080	SNV	A	G	No	1	78.80
Thermosacch M0795 genome	1896086	SNV	G	A	No	1	78.72
Thermosacch M0795 genome	1896088	SNV	A	T	No	1	77.20
Thermosacch M0795 genome	1896097	SNV	T	C	No	1	77.23
Thermosacch M0795 genome	1896112	SNV	C	G	No	1	78.70
Thermosacch M0795 genome	1896125	SNV	A	C	No	1	76.89
Thermosacch M0795 genome	1896148	SNV	A	C	No	1	71.50
Thermosacch M0795 genome	1896151	SNV	A	G	No	1	72.33
Thermosacch M0795 genome	1896164	SNV	G	A	No	1	71.86
Thermosacch M0795 genome	1896169	SNV	T	C	No	1	68.97
Thermosacch M0795 genome	1896172	SNV	A	G	No	1	67.61
Thermosacch M0795 genome	1896193	SNV	C	A	No	1	36.73
Thermosacch M0795 genome	1896193	SNV	C	C	Yes	1	63.27
Thermosacch M0795 genome	1896195	SNV	C	T	No	1	36.73
Thermosacch M0795 genome	1896195	SNV	C	C	Yes	1	63.27
Thermosacch M0795 genome	1896201	SNV	C	A	No	1	36.36
Thermosacch M0795 genome	1896201	SNV	C	C	Yes	1	63.64
Thermosacch M0795 genome	1896204	SNV	T	A	No	1	36.00
Thermosacch M0795 genome	1896204	SNV	T	T	Yes	1	64.00
Thermosacch M0795 genome	1896209	SNV	C	T	No	1	36.00
Thermosacch M0795 genome	1896209	SNV	C	C	Yes	1	64.00
Thermosacch M0795 genome	1896245	SNV	A	G	No	1	66.82
Thermosacch M0795 genome	1896247	SNV	T	A	No	1	66.51
Thermosacch M0795 genome	1896250	SNV	T	A	No	1	66.35
Thermosacch M0795 genome	1896273	SNV	A	G	No	1	73.70
Thermosacch M0795 genome	1896278	SNV	A	C	No	1	73.31
Thermosacch M0795 genome	1896292	SNV	G	A	No	1	74.18
Thermosacch M0795 genome	1896334	SNV	A	G	No	1	71.28
Thermosacch M0795 genome	1896343	SNV	A	G	No	1	69.69
Thermosacch M0795 genome	1896346	SNV	G	T	No	1	69.66
Thermosacch M0795 genome	1896364	SNV	A	T	No	1	68.46
Thermosacch M0795 genome	1896367	SNV	C	T	No	1	68.23
Thermosacch M0795 genome	1896373	SNV	T	C	No	1	68.61
Thermosacch M0795 genome	1896375	SNV	C	T	No	1	68.71
Thermosacch M0795 genome	1896394	SNV	A	G	No	1	57.33
Thermosacch M0795 genome	1896394	SNV	A	A	Yes	1	42.67
Thermosacch M0795 genome	1896403	SNV	A	T	No	1	57.59
Thermosacch M0795 genome	1896403	SNV	A	A	Yes	1	42.41
Thermosacch M0795 genome	1896406	SNV	A	T	No	1	56.89
Thermosacch M0795 genome	1896406	SNV	A	A	Yes	1	42.67
Thermosacch M0795 genome	1896418	SNV	T	A	No	1	63.04
Thermosacch M0795 genome	1896418	SNV	T	T	Yes	1	36.58
Thermosacch M0795 genome	1896430	SNV	T	A	No	1	66.30
Thermosacch M0795 genome	1896433	SNV	G	A	No	1	66.18
Thermosacch M0795 genome	1896436	SNV	G	A	No	1	66.67
Thermosacch M0795 genome	1896439	SNV	T	C	No	1	67.04
Thermosacch M0795 genome	1896457	SNV	C	T	No	1	67.53
Thermosacch M0795 genome	1896469	SNV	G	A	No	1	65.91
Thermosacch M0795 genome	1896487	SNV	G	T	No	1	64.77
Thermosacch M0795 genome	1896487	SNV	G	G	Yes	1	35.23
Thermosacch M0795 genome	1896490	SNV	G	A	No	1	64.77
Thermosacch M0795 genome	1896490	SNV	G	G	Yes	1	35.23
Thermosacch M0795 genome	1896496	SNV	G	A	No	1	65.02
Thermosacch M0795 genome	1896514	SNV	A	T	No	1	61.50
Thermosacch M0795 genome	1896514	SNV	A	A	Yes	1	38.50
Thermosacch M0795 genome	1896517	SNV	A	G	No	1	61.50
Thermosacch M0795 genome	1896517	SNV	A	A	Yes	1	38.50
Thermosacch M0795 genome	1896526	SNV	T	C	No	1	66.94
Thermosacch M0795 genome	1896539	SNV	A	C	No	1	66.53
Thermosacch M0795 genome	1896548	SNV	C	T	No	1	65.61
Thermosacch M0795 genome	1896554	SNV	A	G	No	1	65.86
Thermosacch M0795 genome	1896568	SNV	G	A	No	1	64.68
Thermosacch M0795 genome	1896568	SNV	G	G	Yes	1	35.32
Thermosacch M0795 genome	1896583	SNV	C	T	No	1	65.62
Thermosacch M0795 genome	1896589	SNV	T	G	No	1	63.96
Thermosacch M0795 genome	1896589	SNV	T	T	Yes	1	36.04
Thermosacch M0795 genome	1896595	SNV	A	T	No	1	63.18
Thermosacch M0795 genome	1896595	SNV	A	A	Yes	1	36.82
Thermosacch M0795 genome	1898491	SNV	C	A	No	1	100.00
Thermosacch M0795 genome	1908564	SNV	A	C	No	1	100.00
Thermosacch M0795 genome	2033145	SNV	A	T	No	1	38.30
Thermosacch M0795 genome	2033145	SNV	A	A	Yes	1	61.70
Thermosacch M0795 genome	2033148	SNV	A	T	No	1	36.17
Thermosacch M0795 genome	2033148	SNV	A	A	Yes	1	63.83
Thermosacch M0795 genome	2238873	SNV	C	T	No	1	70.20
Thermosacch M0795 genome	2238875	SNV	G	T	No	1	58.06
Thermosacch M0795 genome	2428804	SNV	T	C	No	1	100.00
Thermosacch M0795 genome	2428851	SNV	C	T	No	1	100.00
Thermosacch M0795 genome	2428888	SNV	G	A	No	1	100.00
Thermosacch M0795 genome	2428894	SNV	C	T	No	1	100.00
Thermosacch M0795 genome	2428995	SNV	A	T	No	1	100.00
Thermosacch M0795 genome	2502450	SNV	C	T	No	1	45.45
Thermosacch M0795 genome	2502450	SNV	C	C	Yes	1	54.55
Thermosacch M0795 genome	2502452	SNV	A	G	No	1	47.62
Thermosacch M0795 genome	2502452	SNV	A	A	Yes	1	52.38
Thermosacch M0795 genome	2502469	SNV	A	G	No	1	50.00
Thermosacch M0795 genome	2502469	SNV	A	A	Yes	1	50.00
Thermosacch M0795 genome	2502489	SNV	A	G	No	1	52.38
Thermosacch M0795 genome	2502489	SNV	A	A	Yes	1	47.62
Thermosacch M0795 genome	2502502	SNV	T	A	No	1	44.00
Thermosacch M0795 genome	2502502	SNV	T	T	Yes	1	56.00
Thermosacch M0795 genome	2502507	SNV	C	T	No	1	42.31
Thermosacch M0795 genome	2502507	SNV	C	C	Yes	1	57.69
Thermosacch M0795 genome	2510200	SNV	A	T	No	1	37.04
Thermosacch M0795 genome	2510200	SNV	A	A	Yes	1	62.96
Thermosacch M0795 genome	2510204	SNV	T	A	No	1	42.02
Thermosacch M0795 genome	2510204	SNV	T	T	Yes	1	57.98
Thermosacch M0795 genome	2510220	SNV	T	T	Yes	1	57.60
Thermosacch M0795 genome	2510226	SNV	G	G	Yes	1	57.94
Thermosacch M0795 genome	2510233	SNV	A	T	No	1	48.95
Thermosacch M0795 genome	2510233	SNV	A	A	Yes	1	51.05
Thermosacch M0795 genome	2510245	SNV	G	A	No	1	47.26
Thermosacch M0795 genome	2510245	SNV	G	G	Yes	1	52.05
Thermosacch M0795 genome	2510248	SNV	T	A	No	1	48.28
Thermosacch M0795 genome	2510248	SNV	T	T	Yes	1	51.72
Thermosacch M0795 genome	2510260	SNV	T	A	No	1	53.80
Thermosacch M0795 genome	2510260	SNV	T	T	Yes	1	46.20
Thermosacch M0795 genome	2510266	SNV	A	G	No	1	54.19
Thermosacch M0795 genome	2510266	SNV	A	A	Yes	1	45.81
Thermosacch M0795 genome	2510278	SNV	G	A	No	1	55.67
Thermosacch M0795 genome	2510278	SNV	G	G	Yes	1	44.33
Thermosacch M0795 genome	2510292	SNV	C	T	No	1	56.95
Thermosacch M0795 genome	2510292	SNV	C	C	Yes	1	43.05
Thermosacch M0795 genome	2510307	SNV	C	T	No	1	57.51
Thermosacch M0795 genome	2510307	SNV	C	C	Yes	1	42.49
Thermosacch M0795 genome	2510327	SNV	A	G	No	1	59.61
Thermosacch M0795 genome	2510327	SNV	A	A	Yes	1	40.00
Thermosacch M0795 genome	2510334	SNV	T	C	No	1	59.83
Thermosacch M0795 genome	2510334	SNV	T	T	Yes	1	40.17
Thermosacch M0795 genome	2510340	SNV	T	C	No	1	61.57
Thermosacch M0795 genome	2510340	SNV	T	T	Yes	1	38.43
Thermosacch M0795 genome	2510373	SNV	T	T	Yes	1	35.99
Thermosacch M0795 genome	2510379	SNV	T	C	No	1	66.10
Thermosacch M0795 genome	2510400	SNV	T	C	No	1	65.71
Thermosacch M0795 genome	2510406	SNV	C	T	No	1	67.52
Thermosacch M0795 genome	2510423	SNV	C	T	No	1	65.49
Thermosacch M0795 genome	2510427	SNV	G	A	No	1	63.47
Thermosacch M0795 genome	2510427	SNV	G	G	Yes	1	35.63
Thermosacch M0795 genome	2510451	SNV	G	T	No	1	61.67
Thermosacch M0795 genome	2510451	SNV	G	G	Yes	1	38.33
Thermosacch M0795 genome	2510467	SNV	C	T	No	1	56.40
Thermosacch M0795 genome	2510467	SNV	C	C	Yes	1	43.25
Thermosacch M0795 genome	2510475	SNV	T	C	No	1	54.70
Thermosacch M0795 genome	2510475	SNV	T	T	Yes	1	44.95
Thermosacch M0795 genome	2653541	SNV	G	C	No	1	90.00
Thermosacch M0795 genome	2653552	SNV	C	T	No	1	80.00
Thermosacch M0795 genome	2653563	SNV	A	T	No	1	80.00
Thermosacch M0795 genome	2653575	SNV	C	T	No	1	90.91
Thermosacch M0795 genome	2653641	SNV	T	A	No	1	63.64
Thermosacch M0795 genome	2653641	SNV	T	T	Yes	1	36.36
Thermosacch M0795 genome	2715471	SNV	C	T	No	1	46.74
Thermosacch M0795 genome	2715471	SNV	C	C	Yes	1	53.26
Thermosacch M0795 genome	2715501	SNV	A	G	No	1	62.22
Thermosacch M0795 genome	2715501	SNV	A	A	Yes	1	37.78
Thermosacch M0795 genome	2715543	SNV	C	T	No	1	74.52
Thermosacch M0795 genome	2715566	SNV	G	A	No	1	76.90
Thermosacch M0795 genome	2715578	SNV	A	G	No	1	79.15
Thermosacch M0795 genome	2715595	SNV	C	T	No	1	82.03
Thermosacch M0795 genome	2715599	SNV	C	T	No	1	82.41
Thermosacch M0795 genome	2715638	SNV	A	G	No	1	81.27
Thermosacch M0795 genome	2715648	SNV	T	C	No	1	80.30
Thermosacch M0795 genome	2715656	SNV	T	A	No	1	81.30
Thermosacch M0795 genome	2763612	SNV	C	T	No	1	43.54
Thermosacch M0795 genome	2763612	SNV	C	C	Yes	1	56.46
Thermosacch M0795 genome	2763618	SNV	C	T	No	1	47.28
Thermosacch M0795 genome	2763618	SNV	C	C	Yes	1	52.51
Thermosacch M0795 genome	2763621	SNV	A	G	No	1	47.58
Thermosacch M0795 genome	2763621	SNV	A	A	Yes	1	52.21
Thermosacch M0795 genome	2763627	SNV	A	T	No	1	50.20
Thermosacch M0795 genome	2763627	SNV	A	A	Yes	1	49.80
Thermosacch M0795 genome	2763632	SNV	C	T	No	1	49.60
Thermosacch M0795 genome	2763632	SNV	C	C	Yes	1	50.20
Thermosacch M0795 genome	2763647	SNV	C	T	No	1	51.01
Thermosacch M0795 genome	2763647	SNV	C	C	Yes	1	48.99
Thermosacch M0795 genome	2763651	SNV	G	A	No	1	51.12
Thermosacch M0795 genome	2763651	SNV	G	G	Yes	1	48.88
Thermosacch M0795 genome	2763654	SNV	G	A	No	1	51.12
Thermosacch M0795 genome	2763654	SNV	G	G	Yes	1	48.88
Thermosacch M0795 genome	2763687	SNV	C	T	No	1	48.42
Thermosacch M0795 genome	2763687	SNV	C	C	Yes	1	51.58
Thermosacch M0795 genome	2763690	SNV	G	T	No	1	48.12
Thermosacch M0795 genome	2763690	SNV	G	G	Yes	1	51.88
Thermosacch M0795 genome	2763693	SNV	A	T	No	1	48.12
Thermosacch M0795 genome	2763693	SNV	A	A	Yes	1	51.88
Thermosacch M0795 genome	2763704	SNV	C	T	No	1	38.37
Thermosacch M0795 genome	2763704	SNV	C	C	Yes	1	61.39
Thermosacch M0795 genome	2763708	SNV	A	T	No	1	39.36
Thermosacch M0795 genome	2763708	SNV	A	A	Yes	1	60.64
Thermosacch M0795 genome	2763710	SNV	C	T	No	1	38.46
Thermosacch M0795 genome	2763710	SNV	C	C	Yes	1	61.54

## Sheet: RF6
Chromosome	Region	Type	Reference	Allele	Reference allele	Length	Frequency
Thermosacch M0795 genome	255057	Deletion	A	-	No	1	37.93
Thermosacch M0795 genome	510534	Deletion	T	-	No	1	85.51
Thermosacch M0795 genome	1066796	Deletion	A	-	No	1	92.38
Thermosacch M0795 genome	1896177	Deletion	G	-	No	1	59.87
Thermosacch M0795 genome	2033140	Deletion	C	-	No	1	46.00
Thermosacch M0795 genome	2428998	Deletion	T	-	No	1	100.00
Thermosacch M0795 genome	2510373	Deletion	T	-	No	1	55.91
Thermosacch M0795 genome	2715538	Deletion	A	-	No	1	62.73
Thermosacch M0795 genome	441736^441737	Insertion	-	TT	No	2	76.47
Thermosacch M0795 genome	915636^915637	Insertion	-	AA	No	2	60.00
Thermosacch M0795 genome	915636^915637	Insertion	-	-	Yes	0	40.00
Thermosacch M0795 genome	1109831^1109832	Insertion	-	A	No	1	92.68
Thermosacch M0795 genome	1896174^1896175	Insertion	-	G	No	1	59.09
Thermosacch M0795 genome	1896174^1896175	Insertion	-	-	Yes	0	40.91
Thermosacch M0795 genome	1896186^1896187	Insertion	-	G	No	1	47.86
Thermosacch M0795 genome	1896186^1896187	Insertion	-	-	Yes	0	52.14
Thermosacch M0795 genome	2428961^2428962	Insertion	-	T	No	1	100.00
Thermosacch M0795 genome	255059..255060	MNV	AG	GA	No	2	36.36
Thermosacch M0795 genome	255059..255060	MNV	AG	AG	Yes	2	63.64
Thermosacch M0795 genome	255070..255071	MNV	CG	TA	No	2	42.25
Thermosacch M0795 genome	255070..255071	MNV	CG	CG	Yes	2	57.75
Thermosacch M0795 genome	255104..255105	MNV	AT	GC	No	2	53.16
Thermosacch M0795 genome	255104..255105	MNV	AT	AT	Yes	2	46.84
Thermosacch M0795 genome	255151..255152	MNV	CA	TG	No	2	51.33
Thermosacch M0795 genome	255151..255152	MNV	CA	CA	Yes	2	48.23
Thermosacch M0795 genome	255254..255256	MNV	AAA	TGG	No	3	45.22
Thermosacch M0795 genome	255254..255256	MNV	AAA	AAA	Yes	3	54.35
Thermosacch M0795 genome	1895980..1895982	MNV	AAT	GTA	No	3	42.42
Thermosacch M0795 genome	1895980..1895982	MNV	AAT	AAT	Yes	3	57.58
Thermosacch M0795 genome	1895993..1895995	MNV	AAA	TTT	No	3	39.71
Thermosacch M0795 genome	1895993..1895995	MNV	AAA	AAA	Yes	3	58.82
Thermosacch M0795 genome	1896121..1896122	MNV	CG	TA	No	2	69.61
Thermosacch M0795 genome	1896240..1896241	MNV	AA	GG	No	2	59.21
Thermosacch M0795 genome	1896240..1896241	MNV	AA	AA	Yes	2	40.79
Thermosacch M0795 genome	1896252..1896253	MNV	AT	TC	No	2	59.21
Thermosacch M0795 genome	1896252..1896253	MNV	AT	AT	Yes	2	40.13
Thermosacch M0795 genome	1896255..1896256	MNV	AT	GC	No	2	58.06
Thermosacch M0795 genome	1896255..1896256	MNV	AT	AT	Yes	2	41.94
Thermosacch M0795 genome	1896397..1896400	MNV	TGTG	AACA	No	4	48.24
Thermosacch M0795 genome	1896397..1896400	MNV	TGTG	TGTG	Yes	4	51.76
Thermosacch M0795 genome	1896409..1896410	MNV	TT	AA	No	2	48.98
Thermosacch M0795 genome	1896409..1896410	MNV	TT	TT	Yes	2	51.02
Thermosacch M0795 genome	1896420..1896421	MNV	AA	GG	No	2	59.63
Thermosacch M0795 genome	1896420..1896421	MNV	AA	AA	Yes	2	40.37
Thermosacch M0795 genome	1896520..1896521	MNV	GG	AA	No	2	55.23
Thermosacch M0795 genome	1896520..1896521	MNV	GG	GG	Yes	2	43.93
Thermosacch M0795 genome	2502417..2502418	MNV	CC	GT	No	2	46.67
Thermosacch M0795 genome	2502417..2502418	MNV	CC	CC	Yes	2	53.33
Thermosacch M0795 genome	2502431..2502432	MNV	AG	TA	No	2	47.06
Thermosacch M0795 genome	2502431..2502432	MNV	AG	AG	Yes	2	52.94
Thermosacch M0795 genome	2502438..2502439	MNV	CA	TT	No	2	50.00
Thermosacch M0795 genome	2502438..2502439	MNV	CA	CA	Yes	2	50.00
Thermosacch M0795 genome	2502443..2502445	MNV	GAA	ATT	No	3	50.00
Thermosacch M0795 genome	2502443..2502445	MNV	GAA	GAA	Yes	3	50.00
Thermosacch M0795 genome	2502524..2502525	MNV	AC	TT	No	2	50.00
Thermosacch M0795 genome	2502524..2502525	MNV	AC	AC	Yes	2	48.00
Thermosacch M0795 genome	2510250..2510252	MNV	GCC	TAT	No	3	40.91
Thermosacch M0795 genome	2510250..2510252	MNV	GCC	GCC	Yes	3	59.09
Thermosacch M0795 genome	2510331..2510332	MNV	AT	CA	No	2	46.86
Thermosacch M0795 genome	2510331..2510332	MNV	AT	AT	Yes	2	53.14
Thermosacch M0795 genome	2715528..2715529	MNV	GT	AC	No	2	61.06
Thermosacch M0795 genome	2715528..2715529	MNV	GT	GT	Yes	2	38.94
Thermosacch M0795 genome	2763635..2763636	MNV	CA	TG	No	2	50.55
Thermosacch M0795 genome	2763635..2763636	MNV	CA	CA	Yes	2	48.57
Thermosacch M0795 genome	2763663..2763664	MNV	GC	AT	No	2	51.45
Thermosacch M0795 genome	2763663..2763664	MNV	GC	GC	Yes	2	48.55
Thermosacch M0795 genome	2763668..2763669	MNV	TG	CA	No	2	51.45
Thermosacch M0795 genome	2763668..2763669	MNV	TG	TG	Yes	2	48.32
Thermosacch M0795 genome	1896057	Replacement	A	TT	No	2	63.71
Thermosacch M0795 genome	66305	SNV	G	A	No	1	36.50
Thermosacch M0795 genome	66305	SNV	G	G	Yes	1	63.50
Thermosacch M0795 genome	255052	SNV	G	T	No	1	40.00
Thermosacch M0795 genome	255052	SNV	G	G	Yes	1	60.00
Thermosacch M0795 genome	255057	SNV	A	A	Yes	1	62.07
Thermosacch M0795 genome	255068	SNV	G	A	No	1	43.17
Thermosacch M0795 genome	255068	SNV	G	G	Yes	1	56.83
Thermosacch M0795 genome	255074	SNV	T	A	No	1	42.25
Thermosacch M0795 genome	255074	SNV	T	T	Yes	1	57.75
Thermosacch M0795 genome	255081	SNV	A	G	No	1	49.06
Thermosacch M0795 genome	255081	SNV	A	A	Yes	1	50.94
Thermosacch M0795 genome	255083	SNV	A	T	No	1	48.75
Thermosacch M0795 genome	255083	SNV	A	A	Yes	1	51.25
Thermosacch M0795 genome	255122	SNV	A	G	No	1	56.48
Thermosacch M0795 genome	255122	SNV	A	A	Yes	1	43.52
Thermosacch M0795 genome	255125	SNV	G	A	No	1	56.48
Thermosacch M0795 genome	255125	SNV	G	G	Yes	1	43.52
Thermosacch M0795 genome	255140	SNV	T	A	No	1	55.36
Thermosacch M0795 genome	255140	SNV	T	T	Yes	1	43.78
Thermosacch M0795 genome	255146	SNV	G	T	No	1	53.85
Thermosacch M0795 genome	255146	SNV	G	G	Yes	1	46.15
Thermosacch M0795 genome	255155	SNV	G	T	No	1	50.22
Thermosacch M0795 genome	255155	SNV	G	G	Yes	1	49.78
Thermosacch M0795 genome	255158	SNV	A	G	No	1	49.79
Thermosacch M0795 genome	255158	SNV	A	A	Yes	1	50.21
Thermosacch M0795 genome	255161	SNV	G	A	No	1	49.79
Thermosacch M0795 genome	255161	SNV	G	G	Yes	1	50.21
Thermosacch M0795 genome	255165	SNV	C	T	No	1	52.46
Thermosacch M0795 genome	255165	SNV	C	C	Yes	1	47.54
Thermosacch M0795 genome	255173	SNV	A	G	No	1	52.63
Thermosacch M0795 genome	255173	SNV	A	A	Yes	1	47.37
Thermosacch M0795 genome	255176	SNV	T	A	No	1	52.85
Thermosacch M0795 genome	255176	SNV	T	T	Yes	1	46.75
Thermosacch M0795 genome	255179	SNV	C	T	No	1	52.63
Thermosacch M0795 genome	255179	SNV	C	C	Yes	1	46.96
Thermosacch M0795 genome	255185	SNV	A	C	No	1	54.47
Thermosacch M0795 genome	255185	SNV	A	A	Yes	1	45.53
Thermosacch M0795 genome	255189	SNV	C	T	No	1	54.80
Thermosacch M0795 genome	255189	SNV	C	C	Yes	1	45.20
Thermosacch M0795 genome	255197	SNV	G	C	No	1	55.51
Thermosacch M0795 genome	255197	SNV	G	G	Yes	1	44.49
Thermosacch M0795 genome	255218	SNV	G	A	No	1	57.59
Thermosacch M0795 genome	255218	SNV	G	G	Yes	1	42.02
Thermosacch M0795 genome	255236	SNV	G	A	No	1	53.63
Thermosacch M0795 genome	255236	SNV	G	G	Yes	1	45.97
Thermosacch M0795 genome	255239	SNV	T	A	No	1	53.63
Thermosacch M0795 genome	255239	SNV	T	T	Yes	1	46.37
Thermosacch M0795 genome	255260	SNV	A	G	No	1	45.45
Thermosacch M0795 genome	255260	SNV	A	A	Yes	1	54.55
Thermosacch M0795 genome	255273	SNV	C	G	No	1	40.55
Thermosacch M0795 genome	255273	SNV	C	C	Yes	1	58.99
Thermosacch M0795 genome	255279	SNV	T	A	No	1	39.34
Thermosacch M0795 genome	255279	SNV	T	T	Yes	1	60.19
Thermosacch M0795 genome	255286	SNV	C	T	No	1	39.71
Thermosacch M0795 genome	255286	SNV	C	C	Yes	1	60.29
Thermosacch M0795 genome	383054	SNV	G	T	No	1	100.00
Thermosacch M0795 genome	383138	SNV	A	G	No	1	100.00
Thermosacch M0795 genome	646753	SNV	C	A	No	1	100.00
Thermosacch M0795 genome	880547	SNV	G	A	No	1	100.00
Thermosacch M0795 genome	883250	SNV	C	T	No	1	41.18
Thermosacch M0795 genome	883250	SNV	C	C	Yes	1	58.82
Thermosacch M0795 genome	883253	SNV	G	A	No	1	40.38
Thermosacch M0795 genome	883253	SNV	G	G	Yes	1	59.62
Thermosacch M0795 genome	883256	SNV	G	A	No	1	40.38
Thermosacch M0795 genome	883256	SNV	G	G	Yes	1	59.62
Thermosacch M0795 genome	883266	SNV	G	A	No	1	38.18
Thermosacch M0795 genome	883266	SNV	G	G	Yes	1	61.82
Thermosacch M0795 genome	1041353	SNV	G	T	No	1	100.00
Thermosacch M0795 genome	1087217	SNV	A	G	No	1	97.62
Thermosacch M0795 genome	1087263	SNV	A	G	No	1	100.00
Thermosacch M0795 genome	1773456	SNV	T	C	No	1	96.88
Thermosacch M0795 genome	1895965	SNV	C	T	No	1	39.68
Thermosacch M0795 genome	1895965	SNV	C	C	Yes	1	60.32
Thermosacch M0795 genome	1895967	SNV	C	T	No	1	39.06
Thermosacch M0795 genome	1895967	SNV	C	C	Yes	1	60.94
Thermosacch M0795 genome	1895974	SNV	C	T	No	1	40.58
Thermosacch M0795 genome	1895974	SNV	C	C	Yes	1	59.42
Thermosacch M0795 genome	1895986	SNV	T	G	No	1	42.42
Thermosacch M0795 genome	1895986	SNV	T	T	Yes	1	57.58
Thermosacch M0795 genome	1896007	SNV	G	A	No	1	42.42
Thermosacch M0795 genome	1896007	SNV	G	G	Yes	1	57.58
Thermosacch M0795 genome	1896010	SNV	T	C	No	1	41.79
Thermosacch M0795 genome	1896010	SNV	T	T	Yes	1	58.21
Thermosacch M0795 genome	1896012	SNV	G	A	No	1	41.79
Thermosacch M0795 genome	1896012	SNV	G	G	Yes	1	58.21
Thermosacch M0795 genome	1896024	SNV	A	G	No	1	40.58
Thermosacch M0795 genome	1896024	SNV	A	A	Yes	1	59.42
Thermosacch M0795 genome	1896029	SNV	T	A	No	1	40.85
Thermosacch M0795 genome	1896029	SNV	T	T	Yes	1	59.15
Thermosacch M0795 genome	1896035	SNV	G	A	No	1	35.90
Thermosacch M0795 genome	1896035	SNV	G	G	Yes	1	64.10
Thermosacch M0795 genome	1896057	SNV	A	A	Yes	1	36.29
Thermosacch M0795 genome	1896059	SNV	A	G	No	1	63.71
Thermosacch M0795 genome	1896059	SNV	A	A	Yes	1	36.29
Thermosacch M0795 genome	1896080	SNV	A	G	No	1	70.59
Thermosacch M0795 genome	1896086	SNV	G	A	No	1	69.68
Thermosacch M0795 genome	1896088	SNV	A	T	No	1	69.87
Thermosacch M0795 genome	1896097	SNV	T	C	No	1	69.82
Thermosacch M0795 genome	1896112	SNV	C	G	No	1	71.28
Thermosacch M0795 genome	1896125	SNV	A	C	No	1	68.68
Thermosacch M0795 genome	1896148	SNV	A	C	No	1	64.20
Thermosacch M0795 genome	1896148	SNV	A	A	Yes	1	35.80
Thermosacch M0795 genome	1896151	SNV	A	G	No	1	64.94
Thermosacch M0795 genome	1896151	SNV	A	A	Yes	1	35.06
Thermosacch M0795 genome	1896164	SNV	G	A	No	1	63.22
Thermosacch M0795 genome	1896164	SNV	G	G	Yes	1	36.21
Thermosacch M0795 genome	1896169	SNV	T	C	No	1	59.09
Thermosacch M0795 genome	1896169	SNV	T	T	Yes	1	40.91
Thermosacch M0795 genome	1896172	SNV	A	G	No	1	58.71
Thermosacch M0795 genome	1896172	SNV	A	A	Yes	1	41.29
Thermosacch M0795 genome	1896177	SNV	G	G	Yes	1	40.13
Thermosacch M0795 genome	1896245	SNV	A	G	No	1	60.40
Thermosacch M0795 genome	1896245	SNV	A	A	Yes	1	39.60
Thermosacch M0795 genome	1896247	SNV	T	A	No	1	59.21
Thermosacch M0795 genome	1896247	SNV	T	T	Yes	1	40.79
Thermosacch M0795 genome	1896250	SNV	T	A	No	1	57.42
Thermosacch M0795 genome	1896250	SNV	T	T	Yes	1	42.58
Thermosacch M0795 genome	1896273	SNV	A	G	No	1	65.73
Thermosacch M0795 genome	1896278	SNV	A	C	No	1	64.98
Thermosacch M0795 genome	1896278	SNV	A	A	Yes	1	35.02
Thermosacch M0795 genome	1896292	SNV	G	A	No	1	68.35
Thermosacch M0795 genome	1896334	SNV	A	G	No	1	66.00
Thermosacch M0795 genome	1896343	SNV	A	G	No	1	64.59
Thermosacch M0795 genome	1896343	SNV	A	A	Yes	1	35.41
Thermosacch M0795 genome	1896346	SNV	G	T	No	1	64.34
Thermosacch M0795 genome	1896346	SNV	G	G	Yes	1	35.66
Thermosacch M0795 genome	1896364	SNV	A	T	No	1	61.98
Thermosacch M0795 genome	1896364	SNV	A	A	Yes	1	37.64
Thermosacch M0795 genome	1896367	SNV	C	T	No	1	62.03
Thermosacch M0795 genome	1896367	SNV	C	C	Yes	1	37.97
Thermosacch M0795 genome	1896373	SNV	T	C	No	1	63.12
Thermosacch M0795 genome	1896373	SNV	T	T	Yes	1	36.88
Thermosacch M0795 genome	1896375	SNV	C	T	No	1	62.74
Thermosacch M0795 genome	1896375	SNV	C	C	Yes	1	36.88
Thermosacch M0795 genome	1896394	SNV	A	G	No	1	48.24
Thermosacch M0795 genome	1896394	SNV	A	A	Yes	1	51.76
Thermosacch M0795 genome	1896403	SNV	A	T	No	1	48.73
Thermosacch M0795 genome	1896403	SNV	A	A	Yes	1	51.27
Thermosacch M0795 genome	1896406	SNV	A	T	No	1	48.48
Thermosacch M0795 genome	1896406	SNV	A	A	Yes	1	51.52
Thermosacch M0795 genome	1896418	SNV	T	A	No	1	58.82
Thermosacch M0795 genome	1896418	SNV	T	T	Yes	1	41.18
Thermosacch M0795 genome	1896430	SNV	T	A	No	1	62.28
Thermosacch M0795 genome	1896430	SNV	T	T	Yes	1	37.72
Thermosacch M0795 genome	1896433	SNV	G	A	No	1	63.00
Thermosacch M0795 genome	1896433	SNV	G	G	Yes	1	37.00
Thermosacch M0795 genome	1896436	SNV	G	A	No	1	62.28
Thermosacch M0795 genome	1896436	SNV	G	G	Yes	1	37.28
Thermosacch M0795 genome	1896439	SNV	T	C	No	1	61.64
Thermosacch M0795 genome	1896439	SNV	T	T	Yes	1	38.36
Thermosacch M0795 genome	1896457	SNV	C	T	No	1	61.54
Thermosacch M0795 genome	1896457	SNV	C	C	Yes	1	38.46
Thermosacch M0795 genome	1896469	SNV	G	A	No	1	58.92
Thermosacch M0795 genome	1896469	SNV	G	G	Yes	1	40.66
Thermosacch M0795 genome	1896487	SNV	G	T	No	1	60.47
Thermosacch M0795 genome	1896487	SNV	G	G	Yes	1	39.53
Thermosacch M0795 genome	1896490	SNV	G	A	No	1	59.45
Thermosacch M0795 genome	1896490	SNV	G	G	Yes	1	39.76
Thermosacch M0795 genome	1896496	SNV	G	A	No	1	59.61
Thermosacch M0795 genome	1896496	SNV	G	G	Yes	1	39.22
Thermosacch M0795 genome	1896514	SNV	A	T	No	1	56.17
Thermosacch M0795 genome	1896514	SNV	A	A	Yes	1	43.83
Thermosacch M0795 genome	1896517	SNV	A	G	No	1	55.70
Thermosacch M0795 genome	1896517	SNV	A	A	Yes	1	44.30
Thermosacch M0795 genome	1896526	SNV	T	C	No	1	57.14
Thermosacch M0795 genome	1896526	SNV	T	T	Yes	1	42.86
Thermosacch M0795 genome	1896539	SNV	A	C	No	1	57.89
Thermosacch M0795 genome	1896539	SNV	A	A	Yes	1	42.11
Thermosacch M0795 genome	1896548	SNV	C	T	No	1	56.75
Thermosacch M0795 genome	1896548	SNV	C	C	Yes	1	43.25
Thermosacch M0795 genome	1896554	SNV	A	G	No	1	56.73
Thermosacch M0795 genome	1896554	SNV	A	A	Yes	1	43.27
Thermosacch M0795 genome	1896568	SNV	G	A	No	1	54.39
Thermosacch M0795 genome	1896568	SNV	G	G	Yes	1	45.61
Thermosacch M0795 genome	1896583	SNV	C	T	No	1	50.67
Thermosacch M0795 genome	1896583	SNV	C	C	Yes	1	49.33
Thermosacch M0795 genome	1896589	SNV	T	G	No	1	50.00
Thermosacch M0795 genome	1896589	SNV	T	T	Yes	1	49.52
Thermosacch M0795 genome	1896595	SNV	A	T	No	1	49.01
Thermosacch M0795 genome	1896595	SNV	A	A	Yes	1	50.50
Thermosacch M0795 genome	1898491	SNV	C	A	No	1	100.00
Thermosacch M0795 genome	1908564	SNV	A	C	No	1	100.00
Thermosacch M0795 genome	2033140	SNV	C	C	Yes	1	54.00
Thermosacch M0795 genome	2033145	SNV	A	T	No	1	54.76
Thermosacch M0795 genome	2033145	SNV	A	A	Yes	1	45.24
Thermosacch M0795 genome	2033148	SNV	A	T	No	1	53.49
Thermosacch M0795 genome	2033148	SNV	A	A	Yes	1	46.51
Thermosacch M0795 genome	2238873	SNV	C	T	No	1	66.22
Thermosacch M0795 genome	2238875	SNV	G	T	No	1	57.89
Thermosacch M0795 genome	2428804	SNV	T	C	No	1	100.00
Thermosacch M0795 genome	2428851	SNV	C	T	No	1	100.00
Thermosacch M0795 genome	2428888	SNV	G	A	No	1	100.00
Thermosacch M0795 genome	2428894	SNV	C	T	No	1	100.00
Thermosacch M0795 genome	2428995	SNV	A	T	No	1	100.00
Thermosacch M0795 genome	2502450	SNV	C	T	No	1	55.56
Thermosacch M0795 genome	2502450	SNV	C	C	Yes	1	44.44
Thermosacch M0795 genome	2502452	SNV	A	G	No	1	52.63
Thermosacch M0795 genome	2502452	SNV	A	A	Yes	1	47.37
Thermosacch M0795 genome	2502469	SNV	A	G	No	1	67.65
Thermosacch M0795 genome	2502489	SNV	A	G	No	1	63.89
Thermosacch M0795 genome	2502489	SNV	A	A	Yes	1	36.11
Thermosacch M0795 genome	2502502	SNV	T	A	No	1	53.49
Thermosacch M0795 genome	2502502	SNV	T	T	Yes	1	46.51
Thermosacch M0795 genome	2502507	SNV	C	T	No	1	52.27
Thermosacch M0795 genome	2502507	SNV	C	C	Yes	1	47.73
Thermosacch M0795 genome	2510233	SNV	A	T	No	1	40.13
Thermosacch M0795 genome	2510233	SNV	A	A	Yes	1	59.87
Thermosacch M0795 genome	2510245	SNV	G	A	No	1	42.57
Thermosacch M0795 genome	2510245	SNV	G	G	Yes	1	57.43
Thermosacch M0795 genome	2510248	SNV	T	A	No	1	42.28
Thermosacch M0795 genome	2510248	SNV	T	T	Yes	1	57.72
Thermosacch M0795 genome	2510260	SNV	T	A	No	1	43.90
Thermosacch M0795 genome	2510260	SNV	T	T	Yes	1	56.10
Thermosacch M0795 genome	2510266	SNV	A	G	No	1	44.91
Thermosacch M0795 genome	2510266	SNV	A	A	Yes	1	55.09
Thermosacch M0795 genome	2510278	SNV	G	A	No	1	44.51
Thermosacch M0795 genome	2510278	SNV	G	G	Yes	1	55.49
Thermosacch M0795 genome	2510292	SNV	C	T	No	1	46.63
Thermosacch M0795 genome	2510292	SNV	C	C	Yes	1	52.81
Thermosacch M0795 genome	2510307	SNV	C	T	No	1	48.09
Thermosacch M0795 genome	2510307	SNV	C	C	Yes	1	51.91
Thermosacch M0795 genome	2510327	SNV	A	G	No	1	49.74
Thermosacch M0795 genome	2510327	SNV	A	A	Yes	1	50.26
Thermosacch M0795 genome	2510334	SNV	T	C	No	1	47.13
Thermosacch M0795 genome	2510334	SNV	T	T	Yes	1	52.87
Thermosacch M0795 genome	2510340	SNV	T	C	No	1	54.64
Thermosacch M0795 genome	2510340	SNV	T	T	Yes	1	45.36
Thermosacch M0795 genome	2510373	SNV	T	T	Yes	1	41.82
Thermosacch M0795 genome	2510379	SNV	T	C	No	1	60.34
Thermosacch M0795 genome	2510379	SNV	T	T	Yes	1	39.24
Thermosacch M0795 genome	2510400	SNV	T	C	No	1	64.37
Thermosacch M0795 genome	2510400	SNV	T	T	Yes	1	35.25
Thermosacch M0795 genome	2510406	SNV	C	T	No	1	65.52
Thermosacch M0795 genome	2510423	SNV	C	T	No	1	63.80
Thermosacch M0795 genome	2510423	SNV	C	C	Yes	1	36.20
Thermosacch M0795 genome	2510427	SNV	G	A	No	1	62.31
Thermosacch M0795 genome	2510427	SNV	G	G	Yes	1	37.31
Thermosacch M0795 genome	2510451	SNV	G	T	No	1	57.84
Thermosacch M0795 genome	2510451	SNV	G	G	Yes	1	42.16
Thermosacch M0795 genome	2510467	SNV	C	T	No	1	56.08
Thermosacch M0795 genome	2510467	SNV	C	C	Yes	1	43.92
Thermosacch M0795 genome	2510475	SNV	T	C	No	1	55.51
Thermosacch M0795 genome	2510475	SNV	T	T	Yes	1	44.49
Thermosacch M0795 genome	2715471	SNV	C	T	No	1	45.68
Thermosacch M0795 genome	2715471	SNV	C	C	Yes	1	54.32
Thermosacch M0795 genome	2715501	SNV	A	G	No	1	54.69
Thermosacch M0795 genome	2715501	SNV	A	A	Yes	1	45.31
Thermosacch M0795 genome	2715538	SNV	A	A	Yes	1	36.82
Thermosacch M0795 genome	2715543	SNV	C	T	No	1	64.55
Thermosacch M0795 genome	2715543	SNV	C	C	Yes	1	35.00
Thermosacch M0795 genome	2715566	SNV	G	A	No	1	67.53
Thermosacch M0795 genome	2715578	SNV	A	G	No	1	68.86
Thermosacch M0795 genome	2715595	SNV	C	T	No	1	72.31
Thermosacch M0795 genome	2715599	SNV	C	T	No	1	71.72
Thermosacch M0795 genome	2715638	SNV	A	G	No	1	72.22
Thermosacch M0795 genome	2715648	SNV	T	C	No	1	70.83
Thermosacch M0795 genome	2715656	SNV	T	A	No	1	71.23
Thermosacch M0795 genome	2763612	SNV	C	T	No	1	45.57
Thermosacch M0795 genome	2763612	SNV	C	C	Yes	1	54.43
Thermosacch M0795 genome	2763618	SNV	C	T	No	1	47.98
Thermosacch M0795 genome	2763618	SNV	C	C	Yes	1	52.02
Thermosacch M0795 genome	2763621	SNV	A	G	No	1	47.86
Thermosacch M0795 genome	2763621	SNV	A	A	Yes	1	51.67
Thermosacch M0795 genome	2763627	SNV	A	T	No	1	51.57
Thermosacch M0795 genome	2763627	SNV	A	A	Yes	1	48.43
Thermosacch M0795 genome	2763632	SNV	C	T	No	1	51.00
Thermosacch M0795 genome	2763632	SNV	C	C	Yes	1	49.00
Thermosacch M0795 genome	2763647	SNV	C	T	No	1	50.88
Thermosacch M0795 genome	2763647	SNV	C	C	Yes	1	49.12
Thermosacch M0795 genome	2763651	SNV	G	A	No	1	51.00
Thermosacch M0795 genome	2763651	SNV	G	G	Yes	1	48.78
Thermosacch M0795 genome	2763654	SNV	G	A	No	1	51.34
Thermosacch M0795 genome	2763654	SNV	G	G	Yes	1	48.66
Thermosacch M0795 genome	2763687	SNV	C	T	No	1	47.49
Thermosacch M0795 genome	2763687	SNV	C	C	Yes	1	52.51
Thermosacch M0795 genome	2763690	SNV	G	T	No	1	47.95
Thermosacch M0795 genome	2763690	SNV	G	G	Yes	1	52.05
Thermosacch M0795 genome	2763693	SNV	A	T	No	1	47.26
Thermosacch M0795 genome	2763693	SNV	A	A	Yes	1	52.74

## Sheet: RF7
Chromosome	Region	Type	Reference	Allele	Reference allele	Length	Frequency
Thermosacch M0795 genome	255057	Deletion	A	-	No	1	41.07
Thermosacch M0795 genome	510534	Deletion	T	-	No	1	82.81
Thermosacch M0795 genome	1896177	Deletion	G	-	No	1	61.49
Thermosacch M0795 genome	2428998	Deletion	T	-	No	1	100.00
Thermosacch M0795 genome	2510220	Deletion	T	-	No	1	45.37
Thermosacch M0795 genome	2510226	Deletion	G	-	No	1	44.95
Thermosacch M0795 genome	2510373	Deletion	T	-	No	1	58.57
Thermosacch M0795 genome	2715538	Deletion	A	-	No	1	64.53
Thermosacch M0795 genome	441736^441737	Insertion	-	TT	No	2	72.22
Thermosacch M0795 genome	915636^915637	Insertion	-	AA	No	2	80.00
Thermosacch M0795 genome	1109831^1109832	Insertion	-	A	No	1	90.74
Thermosacch M0795 genome	1896174^1896175	Insertion	-	G	No	1	62.33
Thermosacch M0795 genome	1896174^1896175	Insertion	-	-	Yes	0	37.67
Thermosacch M0795 genome	1896186^1896187	Insertion	-	G	No	1	46.85
Thermosacch M0795 genome	1896186^1896187	Insertion	-	-	Yes	0	53.15
Thermosacch M0795 genome	2428961^2428962	Insertion	-	T	No	1	96.30
Thermosacch M0795 genome	255059..255060	MNV	AG	GA	No	2	40.71
Thermosacch M0795 genome	255059..255060	MNV	AG	AG	Yes	2	59.29
Thermosacch M0795 genome	255070..255071	MNV	CG	TA	No	2	48.87
Thermosacch M0795 genome	255070..255071	MNV	CG	CG	Yes	2	51.13
Thermosacch M0795 genome	255104..255105	MNV	AT	GC	No	2	54.97
Thermosacch M0795 genome	255104..255105	MNV	AT	AT	Yes	2	45.03
Thermosacch M0795 genome	255151..255152	MNV	CA	TG	No	2	55.19
Thermosacch M0795 genome	255151..255152	MNV	CA	CA	Yes	2	44.26
Thermosacch M0795 genome	255254..255256	MNV	AAA	TGG	No	3	39.78
Thermosacch M0795 genome	255254..255256	MNV	AAA	AAA	Yes	3	59.14
Thermosacch M0795 genome	1896121..1896122	MNV	CG	TA	No	2	73.64
Thermosacch M0795 genome	1896240..1896241	MNV	AA	GG	No	2	60.62
Thermosacch M0795 genome	1896240..1896241	MNV	AA	AA	Yes	2	39.38
Thermosacch M0795 genome	1896252..1896253	MNV	AT	TC	No	2	58.79
Thermosacch M0795 genome	1896252..1896253	MNV	AT	AT	Yes	2	41.21
Thermosacch M0795 genome	1896255..1896256	MNV	AT	GC	No	2	58.79
Thermosacch M0795 genome	1896255..1896256	MNV	AT	AT	Yes	2	41.21
Thermosacch M0795 genome	1896397..1896400	MNV	TGTG	AACA	No	4	52.15
Thermosacch M0795 genome	1896397..1896400	MNV	TGTG	TGTG	Yes	4	47.85
Thermosacch M0795 genome	1896409..1896410	MNV	TT	AA	No	2	51.53
Thermosacch M0795 genome	1896409..1896410	MNV	TT	TT	Yes	2	47.85
Thermosacch M0795 genome	1896420..1896421	MNV	AA	GG	No	2	58.06
Thermosacch M0795 genome	1896420..1896421	MNV	AA	AA	Yes	2	39.78
Thermosacch M0795 genome	1896520..1896521	MNV	GG	AA	No	2	62.83
Thermosacch M0795 genome	1896520..1896521	MNV	GG	GG	Yes	2	37.17
Thermosacch M0795 genome	2510196..2510198	MNV	GTC	TGG	No	3	38.30
Thermosacch M0795 genome	2510196..2510198	MNV	GTC	GTC	Yes	3	61.70
Thermosacch M0795 genome	2510217..2510218	MNV	TC	AA	No	2	42.99
Thermosacch M0795 genome	2510217..2510218	MNV	TC	TC	Yes	2	54.21
Thermosacch M0795 genome	2510222..2510223	MNV	TA	TA	Yes	2	55.05
Thermosacch M0795 genome	2510250..2510252	MNV	GCC	TAT	No	3	51.61
Thermosacch M0795 genome	2510250..2510252	MNV	GCC	GCC	Yes	3	46.77
Thermosacch M0795 genome	2510331..2510332	MNV	AT	CA	No	2	55.28
Thermosacch M0795 genome	2510331..2510332	MNV	AT	AT	Yes	2	44.10
Thermosacch M0795 genome	2715528..2715529	MNV	GT	AC	No	2	60.53
Thermosacch M0795 genome	2715528..2715529	MNV	GT	GT	Yes	2	39.04
Thermosacch M0795 genome	2763635..2763636	MNV	CA	TG	No	2	48.15
Thermosacch M0795 genome	2763635..2763636	MNV	CA	CA	Yes	2	51.60
Thermosacch M0795 genome	2763663..2763664	MNV	GC	AT	No	2	48.25
Thermosacch M0795 genome	2763663..2763664	MNV	GC	GC	Yes	2	51.25
Thermosacch M0795 genome	2763668..2763669	MNV	TG	CA	No	2	48.75
Thermosacch M0795 genome	2763668..2763669	MNV	TG	TG	Yes	2	50.75
Thermosacch M0795 genome	2763699..2763701	MNV	GGC	TAT	No	3	35.13
Thermosacch M0795 genome	2763699..2763701	MNV	GGC	GGC	Yes	3	64.56
Thermosacch M0795 genome	1896057	Replacement	A	TT	No	2	71.17
Thermosacch M0795 genome	2510222..2510223	Replacement	TA	G	No	2	44.95
Thermosacch M0795 genome	66305	SNV	G	A	No	1	41.59
Thermosacch M0795 genome	66305	SNV	G	G	Yes	1	58.41
Thermosacch M0795 genome	255052	SNV	G	T	No	1	42.59
Thermosacch M0795 genome	255052	SNV	G	G	Yes	1	57.41
Thermosacch M0795 genome	255057	SNV	A	A	Yes	1	58.04
Thermosacch M0795 genome	255068	SNV	G	A	No	1	49.62
Thermosacch M0795 genome	255068	SNV	G	G	Yes	1	50.38
Thermosacch M0795 genome	255074	SNV	T	A	No	1	48.51
Thermosacch M0795 genome	255074	SNV	T	T	Yes	1	51.49
Thermosacch M0795 genome	255081	SNV	A	G	No	1	50.66
Thermosacch M0795 genome	255081	SNV	A	A	Yes	1	49.34
Thermosacch M0795 genome	255083	SNV	A	T	No	1	50.00
Thermosacch M0795 genome	255083	SNV	A	A	Yes	1	50.00
Thermosacch M0795 genome	255122	SNV	A	G	No	1	58.96
Thermosacch M0795 genome	255122	SNV	A	A	Yes	1	39.88
Thermosacch M0795 genome	255125	SNV	G	A	No	1	60.47
Thermosacch M0795 genome	255125	SNV	G	G	Yes	1	39.53
Thermosacch M0795 genome	255140	SNV	T	A	No	1	57.61
Thermosacch M0795 genome	255140	SNV	T	T	Yes	1	42.39
Thermosacch M0795 genome	255146	SNV	G	T	No	1	58.42
Thermosacch M0795 genome	255146	SNV	G	G	Yes	1	41.05
Thermosacch M0795 genome	255155	SNV	G	T	No	1	53.40
Thermosacch M0795 genome	255155	SNV	G	G	Yes	1	46.07
Thermosacch M0795 genome	255158	SNV	A	G	No	1	53.16
Thermosacch M0795 genome	255158	SNV	A	A	Yes	1	46.32
Thermosacch M0795 genome	255161	SNV	G	A	No	1	54.26
Thermosacch M0795 genome	255161	SNV	G	G	Yes	1	45.74
Thermosacch M0795 genome	255165	SNV	C	T	No	1	54.95
Thermosacch M0795 genome	255165	SNV	C	C	Yes	1	45.05
Thermosacch M0795 genome	255173	SNV	A	G	No	1	51.49
Thermosacch M0795 genome	255173	SNV	A	A	Yes	1	48.51
Thermosacch M0795 genome	255176	SNV	T	A	No	1	51.49
Thermosacch M0795 genome	255176	SNV	T	T	Yes	1	48.51
Thermosacch M0795 genome	255179	SNV	C	T	No	1	50.98
Thermosacch M0795 genome	255179	SNV	C	C	Yes	1	49.02
Thermosacch M0795 genome	255185	SNV	A	C	No	1	52.83
Thermosacch M0795 genome	255185	SNV	A	A	Yes	1	47.17
Thermosacch M0795 genome	255189	SNV	C	T	No	1	53.27
Thermosacch M0795 genome	255189	SNV	C	C	Yes	1	46.73
Thermosacch M0795 genome	255197	SNV	G	C	No	1	50.23
Thermosacch M0795 genome	255197	SNV	G	G	Yes	1	49.77
Thermosacch M0795 genome	255218	SNV	G	A	No	1	50.67
Thermosacch M0795 genome	255218	SNV	G	G	Yes	1	49.33
Thermosacch M0795 genome	255236	SNV	G	A	No	1	47.67
Thermosacch M0795 genome	255236	SNV	G	G	Yes	1	52.33
Thermosacch M0795 genome	255239	SNV	T	A	No	1	46.94
Thermosacch M0795 genome	255239	SNV	T	T	Yes	1	53.06
Thermosacch M0795 genome	255260	SNV	A	G	No	1	41.08
Thermosacch M0795 genome	255260	SNV	A	A	Yes	1	58.92
Thermosacch M0795 genome	255273	SNV	C	G	No	1	38.60
Thermosacch M0795 genome	255273	SNV	C	C	Yes	1	61.40
Thermosacch M0795 genome	255279	SNV	T	A	No	1	37.20
Thermosacch M0795 genome	255279	SNV	T	T	Yes	1	62.80
Thermosacch M0795 genome	255286	SNV	C	T	No	1	37.11
Thermosacch M0795 genome	255286	SNV	C	C	Yes	1	62.89
Thermosacch M0795 genome	383054	SNV	G	T	No	1	90.91
Thermosacch M0795 genome	383138	SNV	A	G	No	1	100.00
Thermosacch M0795 genome	646753	SNV	C	A	No	1	100.00
Thermosacch M0795 genome	880547	SNV	G	A	No	1	100.00
Thermosacch M0795 genome	883001	SNV	A	G	No	1	42.86
Thermosacch M0795 genome	883001	SNV	A	A	Yes	1	57.14
Thermosacch M0795 genome	883190	SNV	G	A	No	1	43.75
Thermosacch M0795 genome	883190	SNV	G	G	Yes	1	56.25
Thermosacch M0795 genome	883211	SNV	A	G	No	1	40.91
Thermosacch M0795 genome	883211	SNV	A	A	Yes	1	59.09
Thermosacch M0795 genome	883250	SNV	C	T	No	1	41.18
Thermosacch M0795 genome	883250	SNV	C	C	Yes	1	58.82
Thermosacch M0795 genome	883253	SNV	G	A	No	1	41.18
Thermosacch M0795 genome	883253	SNV	G	G	Yes	1	58.82
Thermosacch M0795 genome	883256	SNV	G	A	No	1	41.18
Thermosacch M0795 genome	883256	SNV	G	G	Yes	1	58.82
Thermosacch M0795 genome	883266	SNV	G	A	No	1	40.00
Thermosacch M0795 genome	883266	SNV	G	G	Yes	1	60.00
Thermosacch M0795 genome	915997	SNV	A	G	No	1	100.00
Thermosacch M0795 genome	1041353	SNV	G	T	No	1	100.00
Thermosacch M0795 genome	1087217	SNV	A	G	No	1	100.00
Thermosacch M0795 genome	1087263	SNV	A	G	No	1	100.00
Thermosacch M0795 genome	1773456	SNV	T	C	No	1	100.00
Thermosacch M0795 genome	1896059	SNV	A	G	No	1	70.91
Thermosacch M0795 genome	1896080	SNV	A	G	No	1	73.68
Thermosacch M0795 genome	1896086	SNV	G	A	No	1	76.32
Thermosacch M0795 genome	1896088	SNV	A	T	No	1	75.52
Thermosacch M0795 genome	1896097	SNV	T	C	No	1	76.47
Thermosacch M0795 genome	1896112	SNV	C	G	No	1	76.82
Thermosacch M0795 genome	1896125	SNV	A	C	No	1	74.31
Thermosacch M0795 genome	1896148	SNV	A	C	No	1	70.97
Thermosacch M0795 genome	1896151	SNV	A	G	No	1	70.97
Thermosacch M0795 genome	1896164	SNV	G	A	No	1	69.23
Thermosacch M0795 genome	1896169	SNV	T	C	No	1	63.19
Thermosacch M0795 genome	1896169	SNV	T	T	Yes	1	36.81
Thermosacch M0795 genome	1896172	SNV	A	G	No	1	62.33
Thermosacch M0795 genome	1896172	SNV	A	A	Yes	1	37.67
Thermosacch M0795 genome	1896177	SNV	G	G	Yes	1	38.51
Thermosacch M0795 genome	1896245	SNV	A	G	No	1	59.88
Thermosacch M0795 genome	1896245	SNV	A	A	Yes	1	40.12
Thermosacch M0795 genome	1896247	SNV	T	A	No	1	59.88
Thermosacch M0795 genome	1896247	SNV	T	T	Yes	1	40.12
Thermosacch M0795 genome	1896250	SNV	T	A	No	1	59.51
Thermosacch M0795 genome	1896250	SNV	T	T	Yes	1	40.49
Thermosacch M0795 genome	1896273	SNV	A	G	No	1	69.01
Thermosacch M0795 genome	1896278	SNV	A	C	No	1	68.98
Thermosacch M0795 genome	1896292	SNV	G	A	No	1	69.33
Thermosacch M0795 genome	1896334	SNV	A	G	No	1	70.04
Thermosacch M0795 genome	1896343	SNV	A	G	No	1	69.16
Thermosacch M0795 genome	1896346	SNV	G	T	No	1	68.42
Thermosacch M0795 genome	1896364	SNV	A	T	No	1	67.09
Thermosacch M0795 genome	1896367	SNV	C	T	No	1	67.09
Thermosacch M0795 genome	1896373	SNV	T	C	No	1	65.02
Thermosacch M0795 genome	1896375	SNV	C	T	No	1	65.04
Thermosacch M0795 genome	1896394	SNV	A	G	No	1	52.15
Thermosacch M0795 genome	1896394	SNV	A	A	Yes	1	47.85
Thermosacch M0795 genome	1896403	SNV	A	T	No	1	52.80
Thermosacch M0795 genome	1896403	SNV	A	A	Yes	1	47.20
Thermosacch M0795 genome	1896406	SNV	A	T	No	1	52.47
Thermosacch M0795 genome	1896406	SNV	A	A	Yes	1	47.53
Thermosacch M0795 genome	1896418	SNV	T	A	No	1	57.75
Thermosacch M0795 genome	1896418	SNV	T	T	Yes	1	41.18
Thermosacch M0795 genome	1896430	SNV	T	A	No	1	63.40
Thermosacch M0795 genome	1896430	SNV	T	T	Yes	1	36.60
Thermosacch M0795 genome	1896433	SNV	G	A	No	1	62.56
Thermosacch M0795 genome	1896433	SNV	G	G	Yes	1	36.92
Thermosacch M0795 genome	1896436	SNV	G	A	No	1	63.08
Thermosacch M0795 genome	1896436	SNV	G	G	Yes	1	36.92
Thermosacch M0795 genome	1896439	SNV	T	C	No	1	62.56
Thermosacch M0795 genome	1896439	SNV	T	T	Yes	1	37.44
Thermosacch M0795 genome	1896457	SNV	C	T	No	1	65.31
Thermosacch M0795 genome	1896469	SNV	G	A	No	1	64.68
Thermosacch M0795 genome	1896469	SNV	G	G	Yes	1	35.32
Thermosacch M0795 genome	1896487	SNV	G	T	No	1	64.62
Thermosacch M0795 genome	1896487	SNV	G	G	Yes	1	35.38
Thermosacch M0795 genome	1896490	SNV	G	A	No	1	63.96
Thermosacch M0795 genome	1896490	SNV	G	G	Yes	1	35.53
Thermosacch M0795 genome	1896496	SNV	G	A	No	1	64.22
Thermosacch M0795 genome	1896496	SNV	G	G	Yes	1	35.29
Thermosacch M0795 genome	1896514	SNV	A	T	No	1	62.50
Thermosacch M0795 genome	1896514	SNV	A	A	Yes	1	37.50
Thermosacch M0795 genome	1896517	SNV	A	G	No	1	63.49
Thermosacch M0795 genome	1896517	SNV	A	A	Yes	1	36.51
Thermosacch M0795 genome	1896526	SNV	T	C	No	1	66.17
Thermosacch M0795 genome	1896539	SNV	A	C	No	1	66.33
Thermosacch M0795 genome	1896548	SNV	C	T	No	1	65.64
Thermosacch M0795 genome	1896554	SNV	A	G	No	1	65.45
Thermosacch M0795 genome	1896568	SNV	G	A	No	1	67.04
Thermosacch M0795 genome	1896583	SNV	C	T	No	1	63.74
Thermosacch M0795 genome	1896583	SNV	C	C	Yes	1	36.26
Thermosacch M0795 genome	1896589	SNV	T	G	No	1	62.13
Thermosacch M0795 genome	1896589	SNV	T	T	Yes	1	37.87
Thermosacch M0795 genome	1896595	SNV	A	T	No	1	62.20
Thermosacch M0795 genome	1896595	SNV	A	A	Yes	1	37.80
Thermosacch M0795 genome	1898491	SNV	C	A	No	1	100.00
Thermosacch M0795 genome	1908564	SNV	A	C	No	1	100.00
Thermosacch M0795 genome	2033142	SNV	C	T	No	1	63.53
Thermosacch M0795 genome	2033148	SNV	A	T	No	1	53.33
Thermosacch M0795 genome	2033148	SNV	A	A	Yes	1	46.67
Thermosacch M0795 genome	2238873	SNV	C	T	No	1	68.33
Thermosacch M0795 genome	2238875	SNV	G	T	No	1	71.07
Thermosacch M0795 genome	2428804	SNV	T	C	No	1	100.00
Thermosacch M0795 genome	2428851	SNV	C	T	No	1	100.00
Thermosacch M0795 genome	2428888	SNV	G	A	No	1	100.00
Thermosacch M0795 genome	2428894	SNV	C	T	No	1	100.00
Thermosacch M0795 genome	2428995	SNV	A	T	No	1	100.00
Thermosacch M0795 genome	2502450	SNV	C	T	No	1	36.84
Thermosacch M0795 genome	2502450	SNV	C	C	Yes	1	63.16
Thermosacch M0795 genome	2502452	SNV	A	G	No	1	35.00
Thermosacch M0795 genome	2502452	SNV	A	A	Yes	1	65.00
Thermosacch M0795 genome	2502469	SNV	A	G	No	1	39.62
Thermosacch M0795 genome	2502469	SNV	A	A	Yes	1	60.38
Thermosacch M0795 genome	2502489	SNV	A	G	No	1	37.93
Thermosacch M0795 genome	2502489	SNV	A	A	Yes	1	62.07
Thermosacch M0795 genome	2510200	SNV	A	T	No	1	38.30
Thermosacch M0795 genome	2510200	SNV	A	A	Yes	1	61.70
Thermosacch M0795 genome	2510204	SNV	T	A	No	1	42.86
Thermosacch M0795 genome	2510204	SNV	T	T	Yes	1	57.14
Thermosacch M0795 genome	2510220	SNV	T	T	Yes	1	54.63
Thermosacch M0795 genome	2510226	SNV	G	G	Yes	1	55.05
Thermosacch M0795 genome	2510233	SNV	A	T	No	1	48.36
Thermosacch M0795 genome	2510233	SNV	A	A	Yes	1	51.64
Thermosacch M0795 genome	2510245	SNV	G	A	No	1	51.61
Thermosacch M0795 genome	2510245	SNV	G	G	Yes	1	48.39
Thermosacch M0795 genome	2510248	SNV	T	A	No	1	52.03
Thermosacch M0795 genome	2510248	SNV	T	T	Yes	1	47.97
Thermosacch M0795 genome	2510260	SNV	T	A	No	1	56.06
Thermosacch M0795 genome	2510260	SNV	T	T	Yes	1	43.94
Thermosacch M0795 genome	2510266	SNV	A	G	No	1	55.71
Thermosacch M0795 genome	2510266	SNV	A	A	Yes	1	44.29
Thermosacch M0795 genome	2510278	SNV	G	A	No	1	57.79
Thermosacch M0795 genome	2510278	SNV	G	G	Yes	1	42.21
Thermosacch M0795 genome	2510292	SNV	C	T	No	1	56.73
Thermosacch M0795 genome	2510292	SNV	C	C	Yes	1	42.11
Thermosacch M0795 genome	2510307	SNV	C	T	No	1	58.02
Thermosacch M0795 genome	2510307	SNV	C	C	Yes	1	41.98
Thermosacch M0795 genome	2510327	SNV	A	G	No	1	61.63
Thermosacch M0795 genome	2510327	SNV	A	A	Yes	1	38.37
Thermosacch M0795 genome	2510334	SNV	T	C	No	1	56.96
Thermosacch M0795 genome	2510334	SNV	T	T	Yes	1	43.04
Thermosacch M0795 genome	2510340	SNV	T	C	No	1	62.15
Thermosacch M0795 genome	2510340	SNV	T	T	Yes	1	37.85
Thermosacch M0795 genome	2510373	SNV	T	T	Yes	1	39.05
Thermosacch M0795 genome	2510379	SNV	T	C	No	1	64.59
Thermosacch M0795 genome	2510379	SNV	T	T	Yes	1	35.41
Thermosacch M0795 genome	2510400	SNV	T	C	No	1	65.22
Thermosacch M0795 genome	2510406	SNV	C	T	No	1	64.10
Thermosacch M0795 genome	2510406	SNV	C	C	Yes	1	35.47
Thermosacch M0795 genome	2510423	SNV	C	T	No	1	63.93
Thermosacch M0795 genome	2510423	SNV	C	C	Yes	1	36.07
Thermosacch M0795 genome	2510427	SNV	G	A	No	1	61.48
Thermosacch M0795 genome	2510427	SNV	G	G	Yes	1	37.70
Thermosacch M0795 genome	2510451	SNV	G	T	No	1	59.66
Thermosacch M0795 genome	2510451	SNV	G	G	Yes	1	39.91
Thermosacch M0795 genome	2510467	SNV	C	T	No	1	57.52
Thermosacch M0795 genome	2510467	SNV	C	C	Yes	1	41.59
Thermosacch M0795 genome	2510475	SNV	T	C	No	1	53.21
Thermosacch M0795 genome	2510475	SNV	T	T	Yes	1	46.33
Thermosacch M0795 genome	2715471	SNV	C	T	No	1	50.00
Thermosacch M0795 genome	2715471	SNV	C	C	Yes	1	50.00
Thermosacch M0795 genome	2715501	SNV	A	G	No	1	55.92
Thermosacch M0795 genome	2715501	SNV	A	A	Yes	1	43.60
Thermosacch M0795 genome	2715538	SNV	A	A	Yes	1	35.47
Thermosacch M0795 genome	2715543	SNV	C	T	No	1	66.24
Thermosacch M0795 genome	2715566	SNV	G	A	No	1	64.26
Thermosacch M0795 genome	2715566	SNV	G	G	Yes	1	35.34
Thermosacch M0795 genome	2715578	SNV	A	G	No	1	65.98
Thermosacch M0795 genome	2715595	SNV	C	T	No	1	67.50
Thermosacch M0795 genome	2715599	SNV	C	T	No	1	68.94
Thermosacch M0795 genome	2715638	SNV	A	G	No	1	72.05
Thermosacch M0795 genome	2715648	SNV	T	C	No	1	71.30
Thermosacch M0795 genome	2715656	SNV	T	A	No	1	71.15
Thermosacch M0795 genome	2763612	SNV	C	T	No	1	43.72
Thermosacch M0795 genome	2763612	SNV	C	C	Yes	1	56.01
Thermosacch M0795 genome	2763618	SNV	C	T	No	1	45.55
Thermosacch M0795 genome	2763618	SNV	C	C	Yes	1	54.45
Thermosacch M0795 genome	2763621	SNV	A	G	No	1	45.55
Thermosacch M0795 genome	2763621	SNV	A	A	Yes	1	54.45
Thermosacch M0795 genome	2763627	SNV	A	T	No	1	48.51
Thermosacch M0795 genome	2763627	SNV	A	A	Yes	1	51.49
Thermosacch M0795 genome	2763632	SNV	C	T	No	1	47.91
Thermosacch M0795 genome	2763632	SNV	C	C	Yes	1	52.09
Thermosacch M0795 genome	2763647	SNV	C	T	No	1	48.15
Thermosacch M0795 genome	2763647	SNV	C	C	Yes	1	51.85
Thermosacch M0795 genome	2763651	SNV	G	A	No	1	47.91
Thermosacch M0795 genome	2763651	SNV	G	G	Yes	1	52.09
Thermosacch M0795 genome	2763654	SNV	G	A	No	1	48.14
Thermosacch M0795 genome	2763654	SNV	G	G	Yes	1	51.61
Thermosacch M0795 genome	2763687	SNV	C	T	No	1	46.74
Thermosacch M0795 genome	2763687	SNV	C	C	Yes	1	52.99
Thermosacch M0795 genome	2763690	SNV	G	T	No	1	46.76
Thermosacch M0795 genome	2763690	SNV	G	G	Yes	1	52.97
Thermosacch M0795 genome	2763693	SNV	A	T	No	1	46.77
Thermosacch M0795 genome	2763693	SNV	A	A	Yes	1	53.23
Thermosacch M0795 genome	2763704	SNV	C	T	No	1	35.24
Thermosacch M0795 genome	2763704	SNV	C	C	Yes	1	64.44
Thermosacch M0795 genome	2763708	SNV	A	T	No	1	35.90
Thermosacch M0795 genome	2763708	SNV	A	A	Yes	1	63.78
Thermosacch M0795 genome	2763710	SNV	C	T	No	1	35.58
Thermosacch M0795 genome	2763710	SNV	C	C	Yes	1	64.10

## Sheet: RF8
Chromosome	Region	Type	Reference	Allele	Reference allele	Length	Frequency
Thermosacch M0795 genome	510534	Deletion	T	-	No	1	88.30
Thermosacch M0795 genome	1896177	Deletion	G	-	No	1	63.14
Thermosacch M0795 genome	2033140	Deletion	C	-	No	1	47.44
Thermosacch M0795 genome	2428998	Deletion	T	-	No	1	100.00
Thermosacch M0795 genome	2510373	Deletion	T	-	No	1	54.57
Thermosacch M0795 genome	2715538	Deletion	A	-	No	1	61.06
Thermosacch M0795 genome	441736^441737	Insertion	-	TT	No	2	76.00
Thermosacch M0795 genome	915636^915637	Insertion	-	AA	No	2	88.89
Thermosacch M0795 genome	1109831^1109832	Insertion	-	A	No	1	93.51
Thermosacch M0795 genome	1896174^1896175	Insertion	-	G	No	1	62.71
Thermosacch M0795 genome	1896174^1896175	Insertion	-	-	Yes	0	37.29
Thermosacch M0795 genome	1896186^1896187	Insertion	-	G	No	1	44.24
Thermosacch M0795 genome	1896186^1896187	Insertion	-	-	Yes	0	55.76
Thermosacch M0795 genome	2428961^2428962	Insertion	-	T	No	1	94.55
Thermosacch M0795 genome	255070..255071	MNV	CG	TA	No	2	35.54
Thermosacch M0795 genome	255070..255071	MNV	CG	CG	Yes	2	64.05
Thermosacch M0795 genome	255104..255105	MNV	AT	GC	No	2	48.30
Thermosacch M0795 genome	255104..255105	MNV	AT	AT	Yes	2	51.70
Thermosacch M0795 genome	255151..255152	MNV	CA	TG	No	2	50.30
Thermosacch M0795 genome	255151..255152	MNV	CA	CA	Yes	2	49.40
Thermosacch M0795 genome	255254..255256	MNV	AAA	TGG	No	3	43.20
Thermosacch M0795 genome	255254..255256	MNV	AAA	AAA	Yes	3	56.12
Thermosacch M0795 genome	1896121..1896122	MNV	CG	TA	No	2	71.73
Thermosacch M0795 genome	1896240..1896241	MNV	AA	GG	No	2	67.52
Thermosacch M0795 genome	1896252..1896253	MNV	AT	TC	No	2	67.38
Thermosacch M0795 genome	1896255..1896256	MNV	AT	GC	No	2	67.38
Thermosacch M0795 genome	1896397..1896400	MNV	TGTG	AACA	No	4	51.76
Thermosacch M0795 genome	1896397..1896400	MNV	TGTG	TGTG	Yes	4	47.84
Thermosacch M0795 genome	1896409..1896410	MNV	TT	AA	No	2	52.99
Thermosacch M0795 genome	1896409..1896410	MNV	TT	TT	Yes	2	47.01
Thermosacch M0795 genome	1896420..1896421	MNV	AA	GG	No	2	59.60
Thermosacch M0795 genome	1896420..1896421	MNV	AA	AA	Yes	2	39.73
Thermosacch M0795 genome	1896520..1896521	MNV	GG	AA	No	2	59.79
Thermosacch M0795 genome	1896520..1896521	MNV	GG	GG	Yes	2	39.16
Thermosacch M0795 genome	2502443..2502445	MNV	GAA	ATT	No	3	35.71
Thermosacch M0795 genome	2502443..2502445	MNV	GAA	GAA	Yes	3	64.29
Thermosacch M0795 genome	2510250..2510252	MNV	GCC	TAT	No	3	36.44
Thermosacch M0795 genome	2510250..2510252	MNV	GCC	GCC	Yes	3	60.44
Thermosacch M0795 genome	2510331..2510332	MNV	AT	CA	No	2	50.66
Thermosacch M0795 genome	2510331..2510332	MNV	AT	AT	Yes	2	49.01
Thermosacch M0795 genome	2715528..2715529	MNV	GT	AC	No	2	62.69
Thermosacch M0795 genome	2715528..2715529	MNV	GT	GT	Yes	2	37.31
Thermosacch M0795 genome	2763635..2763636	MNV	CA	TG	No	2	55.28
Thermosacch M0795 genome	2763635..2763636	MNV	CA	CA	Yes	2	44.51
Thermosacch M0795 genome	2763663..2763664	MNV	GC	AT	No	2	52.88
Thermosacch M0795 genome	2763663..2763664	MNV	GC	GC	Yes	2	46.92
Thermosacch M0795 genome	2763668..2763669	MNV	TG	CA	No	2	53.61
Thermosacch M0795 genome	2763668..2763669	MNV	TG	TG	Yes	2	46.39
Thermosacch M0795 genome	2763699..2763701	MNV	GGC	TAT	No	3	38.60
Thermosacch M0795 genome	2763699..2763701	MNV	GGC	GGC	Yes	3	60.65
Thermosacch M0795 genome	2763713..2763714	MNV	AT	GC	No	2	38.40
Thermosacch M0795 genome	2763713..2763714	MNV	AT	AT	Yes	2	61.35
Thermosacch M0795 genome	1896057	Replacement	A	TT	No	2	64.88
Thermosacch M0795 genome	66305	SNV	G	A	No	1	37.55
Thermosacch M0795 genome	66305	SNV	G	G	Yes	1	61.57
Thermosacch M0795 genome	255068	SNV	G	A	No	1	36.13
Thermosacch M0795 genome	255068	SNV	G	G	Yes	1	63.87
Thermosacch M0795 genome	255081	SNV	A	G	No	1	41.26
Thermosacch M0795 genome	255081	SNV	A	A	Yes	1	58.74
Thermosacch M0795 genome	255083	SNV	A	T	No	1	41.26
Thermosacch M0795 genome	255083	SNV	A	A	Yes	1	58.74
Thermosacch M0795 genome	255122	SNV	A	G	No	1	51.10
Thermosacch M0795 genome	255122	SNV	A	A	Yes	1	48.59
Thermosacch M0795 genome	255125	SNV	G	A	No	1	51.42
Thermosacch M0795 genome	255125	SNV	G	G	Yes	1	48.58
Thermosacch M0795 genome	255140	SNV	T	A	No	1	52.66
Thermosacch M0795 genome	255140	SNV	T	T	Yes	1	47.04
Thermosacch M0795 genome	255146	SNV	G	T	No	1	52.71
Thermosacch M0795 genome	255146	SNV	G	G	Yes	1	47.29
Thermosacch M0795 genome	255155	SNV	G	T	No	1	50.00
Thermosacch M0795 genome	255155	SNV	G	G	Yes	1	50.00
Thermosacch M0795 genome	255158	SNV	A	G	No	1	50.75
Thermosacch M0795 genome	255158	SNV	A	A	Yes	1	49.25
Thermosacch M0795 genome	255161	SNV	G	A	No	1	51.06
Thermosacch M0795 genome	255161	SNV	G	G	Yes	1	48.94
Thermosacch M0795 genome	255165	SNV	C	T	No	1	53.71
Thermosacch M0795 genome	255165	SNV	C	C	Yes	1	46.29
Thermosacch M0795 genome	255173	SNV	A	G	No	1	53.91
Thermosacch M0795 genome	255173	SNV	A	A	Yes	1	46.09
Thermosacch M0795 genome	255176	SNV	T	A	No	1	53.76
Thermosacch M0795 genome	255176	SNV	T	T	Yes	1	45.96
Thermosacch M0795 genome	255179	SNV	C	T	No	1	53.76
Thermosacch M0795 genome	255179	SNV	C	C	Yes	1	46.24
Thermosacch M0795 genome	255185	SNV	A	C	No	1	54.55
Thermosacch M0795 genome	255185	SNV	A	A	Yes	1	44.92
Thermosacch M0795 genome	255189	SNV	C	T	No	1	54.28
Thermosacch M0795 genome	255189	SNV	C	C	Yes	1	45.45
Thermosacch M0795 genome	255197	SNV	G	C	No	1	55.11
Thermosacch M0795 genome	255197	SNV	G	G	Yes	1	44.62
Thermosacch M0795 genome	255218	SNV	G	A	No	1	56.81
Thermosacch M0795 genome	255218	SNV	G	G	Yes	1	43.19
Thermosacch M0795 genome	255236	SNV	G	A	No	1	52.16
Thermosacch M0795 genome	255236	SNV	G	G	Yes	1	47.84
Thermosacch M0795 genome	255239	SNV	T	A	No	1	51.69
Thermosacch M0795 genome	255239	SNV	T	T	Yes	1	48.31
Thermosacch M0795 genome	255260	SNV	A	G	No	1	43.79
Thermosacch M0795 genome	255260	SNV	A	A	Yes	1	55.86
Thermosacch M0795 genome	255273	SNV	C	G	No	1	41.58
Thermosacch M0795 genome	255273	SNV	C	C	Yes	1	58.42
Thermosacch M0795 genome	255279	SNV	T	A	No	1	38.77
Thermosacch M0795 genome	255279	SNV	T	T	Yes	1	61.23
Thermosacch M0795 genome	255286	SNV	C	T	No	1	35.83
Thermosacch M0795 genome	255286	SNV	C	C	Yes	1	64.17
Thermosacch M0795 genome	383054	SNV	G	T	No	1	100.00
Thermosacch M0795 genome	383138	SNV	A	G	No	1	95.83
Thermosacch M0795 genome	646753	SNV	C	A	No	1	99.46
Thermosacch M0795 genome	880547	SNV	G	A	No	1	98.70
Thermosacch M0795 genome	883250	SNV	C	T	No	1	35.00
Thermosacch M0795 genome	883250	SNV	C	C	Yes	1	65.00
Thermosacch M0795 genome	915997	SNV	A	G	No	1	100.00
Thermosacch M0795 genome	1041353	SNV	G	T	No	1	99.31
Thermosacch M0795 genome	1087217	SNV	A	G	No	1	100.00
Thermosacch M0795 genome	1087263	SNV	A	G	No	1	96.30
Thermosacch M0795 genome	1773456	SNV	T	C	No	1	100.00
Thermosacch M0795 genome	1896057	SNV	A	A	Yes	1	35.12
Thermosacch M0795 genome	1896059	SNV	A	G	No	1	64.88
Thermosacch M0795 genome	1896080	SNV	A	G	No	1	69.96
Thermosacch M0795 genome	1896086	SNV	G	A	No	1	69.92
Thermosacch M0795 genome	1896088	SNV	A	T	No	1	70.04
Thermosacch M0795 genome	1896097	SNV	T	C	No	1	72.00
Thermosacch M0795 genome	1896112	SNV	C	G	No	1	73.61
Thermosacch M0795 genome	1896125	SNV	A	C	No	1	72.24
Thermosacch M0795 genome	1896148	SNV	A	C	No	1	69.17
Thermosacch M0795 genome	1896151	SNV	A	G	No	1	68.66
Thermosacch M0795 genome	1896164	SNV	G	A	No	1	67.58
Thermosacch M0795 genome	1896169	SNV	T	C	No	1	63.52
Thermosacch M0795 genome	1896169	SNV	T	T	Yes	1	36.05
Thermosacch M0795 genome	1896172	SNV	A	G	No	1	62.71
Thermosacch M0795 genome	1896172	SNV	A	A	Yes	1	37.29
Thermosacch M0795 genome	1896177	SNV	G	G	Yes	1	36.86
Thermosacch M0795 genome	1896245	SNV	A	G	No	1	67.81
Thermosacch M0795 genome	1896247	SNV	T	A	No	1	68.10
Thermosacch M0795 genome	1896250	SNV	T	A	No	1	67.09
Thermosacch M0795 genome	1896273	SNV	A	G	No	1	73.20
Thermosacch M0795 genome	1896278	SNV	A	C	No	1	73.52
Thermosacch M0795 genome	1896292	SNV	G	A	No	1	74.92
Thermosacch M0795 genome	1896334	SNV	A	G	No	1	70.27
Thermosacch M0795 genome	1896343	SNV	A	G	No	1	69.87
Thermosacch M0795 genome	1896346	SNV	G	T	No	1	70.10
Thermosacch M0795 genome	1896364	SNV	A	T	No	1	67.11
Thermosacch M0795 genome	1896367	SNV	C	T	No	1	67.21
Thermosacch M0795 genome	1896373	SNV	T	C	No	1	66.23
Thermosacch M0795 genome	1896375	SNV	C	T	No	1	66.12
Thermosacch M0795 genome	1896394	SNV	A	G	No	1	53.85
Thermosacch M0795 genome	1896394	SNV	A	A	Yes	1	45.75
Thermosacch M0795 genome	1896403	SNV	A	T	No	1	52.78
Thermosacch M0795 genome	1896403	SNV	A	A	Yes	1	47.22
Thermosacch M0795 genome	1896406	SNV	A	T	No	1	52.16
Thermosacch M0795 genome	1896406	SNV	A	A	Yes	1	47.84
Thermosacch M0795 genome	1896418	SNV	T	A	No	1	60.20
Thermosacch M0795 genome	1896418	SNV	T	T	Yes	1	39.46
Thermosacch M0795 genome	1896430	SNV	T	A	No	1	61.61
Thermosacch M0795 genome	1896430	SNV	T	T	Yes	1	38.39
Thermosacch M0795 genome	1896433	SNV	G	A	No	1	62.42
Thermosacch M0795 genome	1896433	SNV	G	G	Yes	1	37.25
Thermosacch M0795 genome	1896436	SNV	G	A	No	1	61.89
Thermosacch M0795 genome	1896436	SNV	G	G	Yes	1	37.79
Thermosacch M0795 genome	1896439	SNV	T	C	No	1	61.29
Thermosacch M0795 genome	1896439	SNV	T	T	Yes	1	38.06
Thermosacch M0795 genome	1896457	SNV	C	T	No	1	62.31
Thermosacch M0795 genome	1896457	SNV	C	C	Yes	1	37.69
Thermosacch M0795 genome	1896469	SNV	G	A	No	1	62.54
Thermosacch M0795 genome	1896469	SNV	G	G	Yes	1	37.14
Thermosacch M0795 genome	1896487	SNV	G	T	No	1	61.81
Thermosacch M0795 genome	1896487	SNV	G	G	Yes	1	38.19
Thermosacch M0795 genome	1896490	SNV	G	A	No	1	62.01
Thermosacch M0795 genome	1896490	SNV	G	G	Yes	1	37.66
Thermosacch M0795 genome	1896496	SNV	G	A	No	1	62.81
Thermosacch M0795 genome	1896496	SNV	G	G	Yes	1	36.56
Thermosacch M0795 genome	1896514	SNV	A	T	No	1	60.49
Thermosacch M0795 genome	1896514	SNV	A	A	Yes	1	39.51
Thermosacch M0795 genome	1896517	SNV	A	G	No	1	60.21
Thermosacch M0795 genome	1896517	SNV	A	A	Yes	1	39.79
Thermosacch M0795 genome	1896526	SNV	T	C	No	1	64.07
Thermosacch M0795 genome	1896526	SNV	T	T	Yes	1	35.93
Thermosacch M0795 genome	1896539	SNV	A	C	No	1	63.41
Thermosacch M0795 genome	1896539	SNV	A	A	Yes	1	36.59
Thermosacch M0795 genome	1896548	SNV	C	T	No	1	62.24
Thermosacch M0795 genome	1896548	SNV	C	C	Yes	1	37.76
Thermosacch M0795 genome	1896554	SNV	A	G	No	1	61.67
Thermosacch M0795 genome	1896554	SNV	A	A	Yes	1	37.28
Thermosacch M0795 genome	1896568	SNV	G	A	No	1	61.75
Thermosacch M0795 genome	1896568	SNV	G	G	Yes	1	38.25
Thermosacch M0795 genome	1896583	SNV	C	T	No	1	59.85
Thermosacch M0795 genome	1896583	SNV	C	C	Yes	1	40.15
Thermosacch M0795 genome	1896589	SNV	T	G	No	1	58.91
Thermosacch M0795 genome	1896589	SNV	T	T	Yes	1	40.70
Thermosacch M0795 genome	1896595	SNV	A	T	No	1	57.03
Thermosacch M0795 genome	1896595	SNV	A	A	Yes	1	42.97
Thermosacch M0795 genome	1898491	SNV	C	A	No	1	98.59
Thermosacch M0795 genome	1908564	SNV	A	C	No	1	100.00
Thermosacch M0795 genome	2033140	SNV	C	C	Yes	1	52.56
Thermosacch M0795 genome	2033145	SNV	A	T	No	1	48.65
Thermosacch M0795 genome	2033145	SNV	A	A	Yes	1	50.00
Thermosacch M0795 genome	2033148	SNV	A	T	No	1	50.00
Thermosacch M0795 genome	2033148	SNV	A	A	Yes	1	50.00
Thermosacch M0795 genome	2238873	SNV	C	T	No	1	72.02
Thermosacch M0795 genome	2238875	SNV	G	T	No	1	65.32
Thermosacch M0795 genome	2238960	SNV	C	A	No	1	50.00
Thermosacch M0795 genome	2238960	SNV	C	C	Yes	1	40.00
Thermosacch M0795 genome	2428804	SNV	T	C	No	1	100.00
Thermosacch M0795 genome	2428851	SNV	C	T	No	1	100.00
Thermosacch M0795 genome	2428888	SNV	G	A	No	1	100.00
Thermosacch M0795 genome	2428894	SNV	C	T	No	1	100.00
Thermosacch M0795 genome	2428995	SNV	A	T	No	1	100.00
Thermosacch M0795 genome	2502450	SNV	C	T	No	1	41.67
Thermosacch M0795 genome	2502450	SNV	C	C	Yes	1	58.33
Thermosacch M0795 genome	2502452	SNV	A	G	No	1	40.82
Thermosacch M0795 genome	2502452	SNV	A	A	Yes	1	59.18
Thermosacch M0795 genome	2502469	SNV	A	G	No	1	38.98
Thermosacch M0795 genome	2502469	SNV	A	A	Yes	1	61.02
Thermosacch M0795 genome	2502489	SNV	A	G	No	1	38.81
Thermosacch M0795 genome	2502489	SNV	A	A	Yes	1	61.19
Thermosacch M0795 genome	2502502	SNV	T	A	No	1	36.62
Thermosacch M0795 genome	2502502	SNV	T	T	Yes	1	63.38
Thermosacch M0795 genome	2502507	SNV	C	T	No	1	37.14
Thermosacch M0795 genome	2502507	SNV	C	C	Yes	1	62.86
Thermosacch M0795 genome	2510233	SNV	A	T	No	1	40.70
Thermosacch M0795 genome	2510233	SNV	A	A	Yes	1	58.79
Thermosacch M0795 genome	2510245	SNV	G	A	No	1	39.35
Thermosacch M0795 genome	2510245	SNV	G	G	Yes	1	60.65
Thermosacch M0795 genome	2510248	SNV	T	A	No	1	39.17
Thermosacch M0795 genome	2510248	SNV	T	T	Yes	1	59.91
Thermosacch M0795 genome	2510260	SNV	T	A	No	1	44.09
Thermosacch M0795 genome	2510260	SNV	T	T	Yes	1	55.91
Thermosacch M0795 genome	2510266	SNV	A	G	No	1	45.49
Thermosacch M0795 genome	2510266	SNV	A	A	Yes	1	54.51
Thermosacch M0795 genome	2510278	SNV	G	A	No	1	46.01
Thermosacch M0795 genome	2510278	SNV	G	G	Yes	1	53.99
Thermosacch M0795 genome	2510292	SNV	C	T	No	1	47.39
Thermosacch M0795 genome	2510292	SNV	C	C	Yes	1	51.92
Thermosacch M0795 genome	2510307	SNV	C	T	No	1	49.67
Thermosacch M0795 genome	2510307	SNV	C	C	Yes	1	50.33
Thermosacch M0795 genome	2510327	SNV	A	G	No	1	53.29
Thermosacch M0795 genome	2510327	SNV	A	A	Yes	1	46.08
Thermosacch M0795 genome	2510334	SNV	T	C	No	1	50.83
Thermosacch M0795 genome	2510334	SNV	T	T	Yes	1	49.17
Thermosacch M0795 genome	2510340	SNV	T	C	No	1	54.46
Thermosacch M0795 genome	2510340	SNV	T	T	Yes	1	45.54
Thermosacch M0795 genome	2510373	SNV	T	T	Yes	1	42.86
Thermosacch M0795 genome	2510379	SNV	T	C	No	1	58.50
Thermosacch M0795 genome	2510379	SNV	T	T	Yes	1	41.23
Thermosacch M0795 genome	2510400	SNV	T	C	No	1	62.78
Thermosacch M0795 genome	2510400	SNV	T	T	Yes	1	36.94
Thermosacch M0795 genome	2510406	SNV	C	T	No	1	63.38
Thermosacch M0795 genome	2510406	SNV	C	C	Yes	1	36.62
Thermosacch M0795 genome	2510423	SNV	C	T	No	1	62.86
Thermosacch M0795 genome	2510423	SNV	C	C	Yes	1	37.14
Thermosacch M0795 genome	2510427	SNV	G	A	No	1	62.94
Thermosacch M0795 genome	2510427	SNV	G	G	Yes	1	36.51
Thermosacch M0795 genome	2510451	SNV	G	T	No	1	59.23
Thermosacch M0795 genome	2510451	SNV	G	G	Yes	1	40.77
Thermosacch M0795 genome	2510467	SNV	C	T	No	1	55.62
Thermosacch M0795 genome	2510467	SNV	C	C	Yes	1	43.44
Thermosacch M0795 genome	2510475	SNV	T	C	No	1	53.53
Thermosacch M0795 genome	2510475	SNV	T	T	Yes	1	46.47
Thermosacch M0795 genome	2715471	SNV	C	T	No	1	52.36
Thermosacch M0795 genome	2715471	SNV	C	C	Yes	1	47.24
Thermosacch M0795 genome	2715501	SNV	A	G	No	1	60.26
Thermosacch M0795 genome	2715501	SNV	A	A	Yes	1	39.74
Thermosacch M0795 genome	2715538	SNV	A	A	Yes	1	38.35
Thermosacch M0795 genome	2715543	SNV	C	T	No	1	64.39
Thermosacch M0795 genome	2715543	SNV	C	C	Yes	1	35.01
Thermosacch M0795 genome	2715566	SNV	G	A	No	1	66.96
Thermosacch M0795 genome	2715578	SNV	A	G	No	1	68.96
Thermosacch M0795 genome	2715595	SNV	C	T	No	1	71.30
Thermosacch M0795 genome	2715599	SNV	C	T	No	1	71.77
Thermosacch M0795 genome	2715638	SNV	A	G	No	1	71.28
Thermosacch M0795 genome	2715648	SNV	T	C	No	1	69.20
Thermosacch M0795 genome	2715656	SNV	T	A	No	1	69.73
Thermosacch M0795 genome	2763612	SNV	C	T	No	1	49.43
Thermosacch M0795 genome	2763612	SNV	C	C	Yes	1	50.57
Thermosacch M0795 genome	2763618	SNV	C	T	No	1	52.34
Thermosacch M0795 genome	2763618	SNV	C	C	Yes	1	47.22
Thermosacch M0795 genome	2763621	SNV	A	G	No	1	52.33
Thermosacch M0795 genome	2763621	SNV	A	A	Yes	1	47.67
Thermosacch M0795 genome	2763627	SNV	A	T	No	1	55.95
Thermosacch M0795 genome	2763627	SNV	A	A	Yes	1	44.05
Thermosacch M0795 genome	2763632	SNV	C	T	No	1	55.86
Thermosacch M0795 genome	2763632	SNV	C	C	Yes	1	43.93
Thermosacch M0795 genome	2763647	SNV	C	T	No	1	54.05
Thermosacch M0795 genome	2763647	SNV	C	C	Yes	1	45.75
Thermosacch M0795 genome	2763651	SNV	G	A	No	1	54.27
Thermosacch M0795 genome	2763651	SNV	G	G	Yes	1	45.53
Thermosacch M0795 genome	2763654	SNV	G	A	No	1	53.52
Thermosacch M0795 genome	2763654	SNV	G	G	Yes	1	46.48
Thermosacch M0795 genome	2763687	SNV	C	T	No	1	49.16
Thermosacch M0795 genome	2763687	SNV	C	C	Yes	1	50.63
Thermosacch M0795 genome	2763690	SNV	G	T	No	1	49.27
Thermosacch M0795 genome	2763690	SNV	G	G	Yes	1	50.73
Thermosacch M0795 genome	2763693	SNV	A	T	No	1	49.47
Thermosacch M0795 genome	2763693	SNV	A	A	Yes	1	50.53
Thermosacch M0795 genome	2763704	SNV	C	T	No	1	39.43
Thermosacch M0795 genome	2763704	SNV	C	C	Yes	1	60.05
Thermosacch M0795 genome	2763708	SNV	A	T	No	1	39.59
Thermosacch M0795 genome	2763708	SNV	A	A	Yes	1	60.41
Thermosacch M0795 genome	2763710	SNV	C	T	No	1	39.19
Thermosacch M0795 genome	2763710	SNV	C	C	Yes	1	60.81

[truncated: 2 more sheets: RF9, RF10]
